# Supplementary material for: Dispersion Compensation and Multi-Beam Interference Correction Algorithm for Thickness Measurement of SiC Epitaxial Layer
Source: Sensors (Basel). 2026 May 8;26(10):2965. doi: 10.3390/s26102965 (PMC13210685; doi:10.3390/s26102965)
Supplement: Supplementary file 1 [file sensors-26-02965-s001.zip]

Archive with 4 entries (4 files):
- Attachment S1.xlsx
- Attachment S2.xlsx
- Attachment S3.xlsx
- Attachment S4.xlsx
