# Supplementary material for: Dispersion Compensation and Multi-Beam Interference Correction Algorithm for Thickness Measurement of SiC Epitaxial Layer
Source: Sensors (Basel). 2026 May 8;26(10):2965. doi: 10.3390/s26102965 (PMC13210685; doi:10.3390/s26102965)
Supplement: Supplementary file 1 [file sensors-26-02965-s001.zip › Attachment S1.xlsx]

## Sheet: Sheet1
Wavenumber (cm-1)	Reflectance (%)
399.675	0
400.157	31.2932
400.639	30.6043
401.121	29.9974
401.603	29.4148
402.085	28.9474
402.567	28.5645
403.05	28.2573
403.532	28.0509
404.014	27.9097
404.496	27.8248
404.978	27.7887
405.46	27.7428
405.942	27.6895
406.424	27.6488
406.906	27.5735
407.389	27.4628
407.871	27.3235
408.353	27.1656
408.835	26.962
409.317	26.7575
409.799	26.5566
410.281	26.3487
410.763	26.1593
411.245	25.9892
411.728	25.8729
412.21	25.7594
412.692	25.6632
413.174	25.5815
413.656	25.5034
414.138	25.4411
414.62	25.3612
415.103	25.2945
415.585	25.2108
416.067	25.1115
416.549	25.0317
417.031	24.9414
417.513	24.8487
417.995	24.6928
418.477	24.5458
418.959	24.3814
419.442	24.212
419.924	24.0094
420.406	23.8001
420.888	23.619
421.37	23.4929
421.852	23.3466
422.334	23.2247
422.816	23.0973
423.298	23.0188
423.781	22.9423
424.263	22.8495
424.745	22.7837
425.227	22.6719
425.709	22.5458
426.191	22.4244
426.673	22.2625
427.155	22.0927
427.637	21.9392
428.12	21.7577
428.602	21.6091
429.084	21.5027
429.566	21.4068
430.048	21.3542
430.53	21.3174
431.012	21.3441
431.494	21.3817
431.977	21.4079
432.459	21.4458
432.941	21.4817
433.423	21.5305
433.905	21.5268
434.387	21.5571
434.869	21.5398
435.351	21.5568
435.834	21.5691
436.316	21.6142
436.798	21.6589
437.28	21.6862
437.762	21.7684
438.244	21.8306
438.726	21.8911
439.208	21.9144
439.69	21.9624
440.173	22.0041
440.655	22.0283
441.137	22.0398
441.619	22.0606
442.101	22.0658
442.583	22.0612
443.065	22.059
443.547	22.0487
444.029	22.0212
444.512	22.0056
444.994	21.9813
445.476	21.9463
445.958	21.9143
446.44	21.8879
446.922	21.9242
447.404	21.9245
447.886	21.9821
448.368	22.0339
448.851	22.1234
449.333	22.1877
449.815	22.2594
450.297	22.3185
450.779	22.3723
451.261	22.4103
451.743	22.4499
452.226	22.4914
452.708	22.527
453.19	22.5631
453.672	22.6382
454.154	22.7098
454.636	22.7872
455.118	22.8803
455.6	22.963
456.082	23.0744
456.565	23.178
457.047	23.3014
457.529	23.4417
458.011	23.5246
458.493	23.6646
458.975	23.749
459.457	23.8485
459.939	23.9215
460.421	24.0023
460.904	24.0919
461.386	24.1605
461.868	24.2507
462.35	24.3461
462.832	24.4333
463.314	24.552
463.796	24.6727
464.278	24.8205
464.76	24.9305
465.243	25.0678
465.725	25.194
466.207	25.314
466.689	25.4354
467.171	25.5452
467.653	25.6365
468.135	25.7549
468.617	25.8664
469.099	26.0124
469.582	26.137
470.064	26.3052
470.546	26.455
471.028	26.5899
471.51	26.7591
471.992	26.9107
472.474	27.0641
472.957	27.1905
473.439	27.3236
473.921	27.4214
474.403	27.5162
474.885	27.5823
475.367	27.662
475.849	27.7378
476.331	27.8178
476.813	27.905
477.296	28.0207
477.778	28.1335
478.26	28.2481
478.742	28.3819
479.224	28.4841
479.706	28.6082
480.188	28.7085
480.67	28.8465
481.152	28.9421
481.635	29.0373
482.117	29.1648
482.599	29.2736
483.081	29.3923
483.563	29.4669
484.045	29.6196
484.527	29.7091
485.009	29.83
485.491	29.9417
485.974	30.0858
486.456	30.1319
486.938	30.2632
487.42	30.3582
487.902	30.4432
488.384	30.5242
488.866	30.6257
489.348	30.6979
489.831	30.8141
490.313	30.9272
490.795	31.0229
491.277	31.1355
491.759	31.2349
492.241	31.2974
492.723	31.4157
493.205	31.4883
493.688	31.5538
494.17	31.6362
494.652	31.7131
495.134	31.779
495.616	31.8624
496.098	31.9644
496.58	32.0326
497.062	32.1295
497.544	32.2109
498.027	32.2813
498.509	32.3865
498.991	32.453
499.473	32.5483
499.955	32.6073
500.437	32.6795
500.919	32.7302
501.401	32.7987
501.884	32.8744
502.366	32.8924
502.848	32.9605
503.33	32.9904
503.812	33.0419
504.294	33.0733
504.776	33.1051
505.258	33.1423
505.74	33.1715
506.223	33.2009
506.705	33.2325
507.187	33.2498
507.669	33.2846
508.151	33.2986
508.633	33.2945
509.115	33.3169
509.597	33.3259
510.079	33.335
510.562	33.3539
511.044	33.3529
511.526	33.3878
512.008	33.4461
512.49	33.4934
512.972	33.5332
513.454	33.5539
513.936	33.6062
514.418	33.649
514.901	33.7055
515.383	33.7426
515.865	33.7785
516.347	33.8219
516.829	33.858
517.311	33.8607
517.793	33.8907
518.275	33.8572
518.758	33.8675
519.24	33.8658
519.722	33.8684
520.204	33.836
520.686	33.8276
521.168	33.8248
521.65	33.8038
522.132	33.7993
522.615	33.8062
523.097	33.7894
523.579	33.7734
524.061	33.772
524.543	33.7724
525.025	33.7481
525.507	33.7378
525.989	33.7419
526.471	33.7119
526.954	33.6742
527.436	33.6582
527.918	33.65
528.4	33.5903
528.882	33.5592
529.364	33.5145
529.846	33.4969
530.328	33.4362
530.811	33.3829
531.293	33.3211
531.775	33.2585
532.257	33.1803
532.739	33.1345
533.221	33.0623
533.703	32.9991
534.185	32.9406
534.667	32.8852
535.149	32.8232
535.632	32.7921
536.114	32.736
536.596	32.6639
537.078	32.6424
537.56	32.5656
538.042	32.5033
538.524	32.4167
539.006	32.3408
539.489	32.2679
539.971	32.1994
540.453	32.1289
540.935	32.0818
541.417	32.0006
541.899	31.9638
542.381	31.908
542.863	31.8702
543.346	31.8414
543.828	31.775
544.31	31.7243
544.792	31.6764
545.274	31.6229
545.756	31.5507
546.238	31.4803
546.72	31.3999
547.202	31.3156
547.685	31.2391
548.167	31.149
548.649	31.0825
549.131	30.9952
549.613	30.9342
550.095	30.8532
550.577	30.7694
551.059	30.715
551.542	30.6274
552.024	30.5656
552.506	30.4914
552.988	30.4247
553.47	30.3596
553.952	30.3031
554.434	30.2464
554.916	30.1708
555.398	30.1136
555.881	30.0395
556.363	29.974
556.845	29.9095
557.327	29.8575
557.809	29.7782
558.291	29.6817
558.773	29.6235
559.255	29.5508
559.737	29.4625
560.22	29.3828
560.702	29.3213
561.184	29.2053
561.666	29.1347
562.148	29.0648
562.63	28.9944
563.112	28.9063
563.594	28.8672
564.077	28.8187
564.559	28.765
565.041	28.74
565.523	28.6778
566.005	28.6674
566.487	28.613
566.969	28.5637
567.451	28.531
567.933	28.4688
568.416	28.4383
568.898	28.3717
569.38	28.3342
569.862	28.2937
570.344	28.2515
570.826	28.2149
571.308	28.163
571.79	28.1331
572.273	28.1079
572.755	28.0798
573.237	28.0592
573.719	28.0499
574.201	28.0379
574.683	28.0351
575.165	28.0498
575.647	28.0511
576.13	28.094
576.612	28.1086
577.094	28.1386
577.576	28.1645
578.058	28.1967
578.54	28.2251
579.022	28.2286
579.504	28.2444
579.986	28.24
580.468	28.2245
580.951	28.2173
581.433	28.2282
581.915	28.2289
582.397	28.2454
582.879	28.2303
583.361	28.2569
583.843	28.2813
584.325	28.3147
584.808	28.3579
585.29	28.3883
585.772	28.4315
586.254	28.4793
586.736	28.5416
587.218	28.546
587.7	28.6403
588.182	28.6765
588.664	28.7456
589.147	28.7972
589.629	28.8453
590.111	28.8816
590.593	28.9569
591.075	29.0346
591.557	29.1035
592.039	29.1596
592.521	29.2176
593.004	29.3049
593.486	29.3851
593.968	29.4897
594.45	29.57
594.932	29.6566
595.414	29.7263
595.896	29.808
596.378	29.9407
596.861	30.0182
597.343	30.0944
597.825	30.2166
598.307	30.3069
598.789	30.3916
599.271	30.5322
599.753	30.5921
600.235	30.7259
600.717	30.8192
601.199	30.907
601.682	30.9992
602.164	31.1046
602.646	31.1849
603.128	31.2743
603.61	31.3537
604.092	31.4424
604.574	31.5523
605.057	31.6257
605.539	31.7373
606.021	31.8612
606.503	31.9785
606.985	32.1052
607.467	32.2205
607.949	32.3623
608.431	32.478
608.913	32.6025
609.395	32.7089
609.878	32.8165
610.36	32.9104
610.842	32.9852
611.324	33.0919
611.806	33.1293
612.288	33.1853
612.77	33.2607
613.252	33.3349
613.735	33.3878
614.217	33.484
614.699	33.5156
615.181	33.612
615.663	33.6778
616.145	33.7617
616.627	33.8792
617.109	33.9557
617.591	34.0586
618.074	34.1917
618.556	34.2879
619.038	34.3931
619.52	34.4954
620.002	34.5763
620.484	34.6984
620.966	34.7485
621.448	34.8349
621.931	34.9238
622.413	34.9439
622.895	35.0253
623.377	35.0729
623.859	35.1123
624.341	35.1579
624.823	35.1948
625.305	35.2186
625.788	35.2652
626.27	35.3053
626.752	35.3503
627.234	35.3927
627.716	35.4215
628.198	35.456
628.68	35.5141
629.162	35.5395
629.644	35.5609
630.126	35.6039
630.609	35.5987
631.091	35.6425
631.573	35.6382
632.055	35.6724
632.537	35.6936
633.019	35.7381
633.501	35.7811
633.984	35.8002
634.466	35.8363
634.948	35.8458
635.43	35.8574
635.912	35.8694
636.394	35.881
636.876	35.8669
637.358	35.8525
637.84	35.8256
638.322	35.8147
638.805	35.7684
639.287	35.7129
639.769	35.7031
640.251	35.6588
640.733	35.6495
641.215	35.6036
641.697	35.5945
642.179	35.568
642.662	35.5623
643.144	35.5417
643.626	35.5325
644.108	35.5071
644.59	35.4868
645.072	35.4637
645.554	35.4326
646.036	35.4146
646.519	35.3841
647.001	35.3487
647.483	35.3001
647.965	35.2182
648.447	35.2292
648.929	35.1604
649.411	35.118
649.893	35.0552
650.375	34.9968
650.857	34.9423
651.34	34.861
651.822	34.8152
652.304	34.7553
652.786	34.7161
653.268	34.6668
653.75	34.6039
654.232	34.5458
654.715	34.508
655.197	34.4661
655.679	34.4189
656.161	34.3643
656.643	34.3474
657.125	34.2862
657.607	34.2363
658.089	34.2089
658.571	34.1699
659.053	34.1482
659.536	34.1295
660.018	34.1025
660.5	34.0983
660.982	34.0788
661.464	34.0923
661.946	34.0834
662.428	34.0808
662.91	34.0853
663.393	34.0891
663.875	34.1116
664.357	34.0991
664.839	34.1215
665.321	34.1399
665.803	34.1715
666.285	34.2007
666.767	34.2729
667.25	34.347
667.732	34.402
668.214	34.4977
668.696	34.5528
669.178	34.6359
669.66	34.6878
670.142	34.723
670.624	34.7876
671.106	34.8275
671.588	34.8405
672.071	34.8751
672.553	34.954
673.035	35.0137
673.517	35.0987
673.999	35.1778
674.481	35.2621
674.963	35.3799
675.445	35.47
675.928	35.5495
676.41	35.6681
676.892	35.7859
677.374	35.8915
677.856	35.9975
678.338	36.1244
678.82	36.228
679.302	36.3408
679.784	36.4605
680.267	36.5873
680.749	36.7064
681.231	36.8277
681.713	36.9642
682.195	37.0859
682.677	37.2076
683.159	37.3475
683.641	37.4629
684.124	37.6114
684.606	37.6938
685.088	37.8239
685.57	37.9089
686.052	38.0172
686.534	38.1207
687.016	38.205
687.498	38.3036
687.981	38.3739
688.463	38.4859
688.945	38.5819
689.427	38.6653
689.909	38.7772
690.391	38.8832
690.873	38.9848
691.355	39.0841
691.837	39.1885
692.32	39.2918
692.802	39.3722
693.284	39.487
693.766	39.5832
694.248	39.6516
694.73	39.6958
695.212	39.7561
695.694	39.8093
696.177	39.8476
696.659	39.9117
697.141	39.9442
697.623	39.9608
698.105	40.0005
698.587	40.0251
699.069	40.038
699.551	40.0823
700.033	40.0947
700.515	40.0971
700.998	40.1314
701.48	40.1475
701.962	40.1403
702.444	40.1514
702.926	40.1641
703.408	40.1474
703.89	40.1706
704.372	40.1555
704.855	40.1606
705.337	40.1248
705.819	40.111
706.301	40.0806
706.783	40.0744
707.265	40.0943
707.747	40.0696
708.229	40.0603
708.712	40.0626
709.194	40.0553
709.676	40.0527
710.158	40.0581
710.64	40.0859
711.122	40.0692
711.604	40.0908
712.086	40.0861
712.568	40.1034
713.051	40.1424
713.533	40.1568
714.015	40.2127
714.497	40.2563
714.979	40.3151
715.461	40.3637
715.943	40.4259
716.425	40.5146
716.908	40.582
717.39	40.6735
717.872	40.7914
718.354	40.8833
718.836	41.0081
719.318	41.1306
719.8	41.2644
720.282	41.4078
720.764	41.5518
721.247	41.6951
721.729	41.8834
722.211	42.058
722.693	42.2116
723.175	42.3685
723.657	42.5444
724.139	42.7295
724.621	42.8638
725.104	43.0203
725.586	43.1658
726.068	43.3257
726.55	43.4717
727.032	43.6284
727.514	43.7449
727.996	43.8852
728.478	44.0062
728.96	44.122
729.442	44.2472
729.925	44.3534
730.407	44.4798
730.889	44.5337
731.371	44.6291
731.853	44.6855
732.335	44.7738
732.817	44.8342
733.299	44.8832
733.782	44.9136
734.264	44.9908
734.746	45.0069
735.228	45.0634
735.71	45.1038
736.192	45.138
736.674	45.1637
737.156	45.208
737.639	45.2374
738.121	45.2673
738.603	45.3143
739.085	45.3531
739.567	45.3939
740.049	45.4394
740.531	45.5287
741.013	45.6001
741.495	45.6794
741.977	45.7845
742.46	45.8977
742.942	46.0317
743.424	46.1665
743.906	46.3351
744.388	46.4824
744.87	46.6407
745.352	46.8138
745.835	46.9865
746.317	47.1706
746.799	47.3613
747.281	47.5511
747.763	47.7055
748.245	47.897
748.727	48.0891
749.209	48.2188
749.691	48.3955
750.174	48.5612
750.656	48.6904
751.138	48.8466
751.62	48.9746
752.102	49.1065
752.584	49.2037
753.066	49.3219
753.548	49.4552
754.03	49.5527
754.513	49.6559
754.995	49.7806
755.477	49.8708
755.959	50.0022
756.441	50.1088
756.923	50.2293
757.405	50.3912
757.888	50.5421
758.37	50.688
758.852	50.8898
759.334	51.087
759.816	51.2682
760.298	51.4877
760.78	51.7023
761.262	51.9254
761.744	52.1517
762.226	52.3738
762.709	52.5805
763.191	52.7922
763.673	52.9803
764.155	53.1713
764.637	53.355
765.119	53.5169
765.601	53.6692
766.083	53.8411
766.566	54.0121
767.048	54.1547
767.53	54.3272
768.012	54.52
768.494	54.7262
768.976	54.9297
769.458	55.1357
769.94	55.4082
770.423	55.6306
770.904	55.89
771.387	56.1762
771.869	56.4378
772.351	56.7025
772.833	56.9808
773.315	57.2445
773.797	57.5175
774.279	57.8053
774.761	58.0545
775.244	58.3452
775.726	58.649
776.208	58.9392
776.69	59.2501
777.172	59.5542
777.654	59.8798
778.136	60.1881
778.618	60.5152
779.101	60.8394
779.583	61.1981
780.065	61.5358
780.547	61.8822
781.029	62.2526
781.511	62.603
781.993	62.9792
782.475	63.3787
782.957	63.7748
783.44	64.1771
783.922	64.5896
784.404	65.0465
784.886	65.4836
785.368	65.9432
785.85	66.4131
786.332	66.8961
786.814	67.4178
787.297	67.9455
787.779	68.4672
788.261	69.0429
788.743	69.6509
789.225	70.2659
789.707	70.9133
790.189	71.5885
790.671	72.3017
791.153	73.0549
791.636	73.8396
792.118	74.6829
792.6	75.59
793.082	76.5279
793.564	77.5722
794.046	78.6544
794.528	79.8106
795.01	81.0295
795.493	82.274
795.975	83.5403
796.457	84.8169
796.939	86.0695
797.421	87.2976
797.903	88.4387
798.385	89.4744
798.867	90.401
799.35	91.2231
799.832	91.9222
800.314	92.4866
800.796	92.9845
801.278	93.356
801.76	93.6793
802.242	93.9039
802.724	94.0702
803.206	94.2403
803.688	94.3472
804.171	94.4342
804.653	94.5185
805.135	94.5804
805.617	94.6422
806.099	94.704
806.581	94.7314
807.063	94.7939
807.545	94.8239
808.028	94.8554
808.51	94.8863
808.992	94.9163
809.474	94.9456
809.956	94.983
810.438	95.0219
810.92	95.0261
811.402	95.0404
811.885	95.0706
812.367	95.0949
812.849	95.1033
813.331	95.1172
813.813	95.1376
814.295	95.1703
814.777	95.1583
815.259	95.167
815.741	95.1964
816.223	95.2072
816.706	95.2271
817.188	95.2441
817.67	95.2471
818.152	95.2663
818.634	95.3053
819.116	95.3261
819.598	95.3244
820.08	95.331
820.563	95.3489
821.045	95.3534
821.527	95.3669
822.009	95.3711
822.491	95.3646
822.973	95.3401
823.455	95.3626
823.937	95.3551
824.42	95.3672
824.902	95.3313
825.384	95.33
825.866	95.3381
826.348	95.3295
826.83	95.3171
827.312	95.3396
827.794	95.3467
828.277	95.3235
828.759	95.3472
829.241	95.3554
829.723	95.3753
830.205	95.3777
830.687	95.3728
831.169	95.3685
831.651	95.3756
832.133	95.3544
832.615	95.385
833.098	95.3573
833.58	95.3515
834.062	95.357
834.544	95.3407
835.026	95.3278
835.508	95.3259
835.99	95.3043
836.472	95.3171
836.955	95.2972
837.437	95.2931
837.919	95.2875
838.401	95.2958
838.883	95.2792
839.365	95.252
839.847	95.2539
840.329	95.263
840.812	95.23
841.294	95.232
841.776	95.2163
842.258	95.2092
842.74	95.2256
843.222	95.2059
843.704	95.203
844.186	95.2004
844.668	95.2029
845.15	95.213
845.633	95.2083
846.115	95.2369
846.597	95.2388
847.079	95.2308
847.561	95.227
848.043	95.2393
848.525	95.2325
849.007	95.2283
849.49	95.1974
849.972	95.2206
850.454	95.201
850.936	95.2185
851.418	95.2076
851.9	95.2114
852.382	95.2182
852.864	95.2204
853.347	95.2159
853.829	95.1912
854.311	95.2182
854.793	95.2046
855.275	95.2062
855.757	95.2098
856.239	95.2134
856.721	95.1904
857.203	95.186
857.686	95.1982
858.168	95.1718
858.65	95.2148
859.132	95.1962
859.614	95.2071
860.096	95.192
860.578	95.1996
861.06	95.1931
861.543	95.1991
862.025	95.1968
862.507	95.1927
862.989	95.198
863.471	95.1699
863.953	95.1875
864.435	95.1726
864.917	95.1839
865.399	95.1553
865.882	95.1646
866.364	95.1745
866.846	95.1537
867.328	95.1532
867.81	95.1598
868.292	95.1619
868.774	95.1204
869.256	95.1409
869.739	95.1054
870.221	95.0901
870.703	95.0917
871.185	95.066
871.667	95.0412
872.149	95.0398
872.631	95.025
873.113	95.0131
873.596	95.0162
874.077	94.9965
874.56	94.9897
875.042	94.972
875.524	94.9841
876.006	94.9522
876.488	94.938
876.97	94.9342
877.452	94.9105
877.934	94.915
878.417	94.9198
878.899	94.9084
879.381	94.906
879.863	94.9057
880.345	94.9031
880.827	94.8768
881.309	94.8875
881.791	94.8828
882.274	94.8784
882.756	94.8565
883.238	94.8571
883.72	94.8151
884.202	94.8058
884.684	94.7873
885.166	94.7662
885.648	94.7581
886.13	94.7096
886.612	94.6972
887.095	94.6805
887.577	94.7004
888.059	94.6463
888.541	94.6316
889.023	94.6168
889.505	94.6049
889.987	94.5863
890.47	94.6047
890.952	94.5622
891.434	94.5695
891.916	94.5654
892.398	94.5511
892.88	94.5354
893.362	94.527
893.844	94.5081
894.326	94.5039
894.809	94.5041
895.291	94.4813
895.773	94.4775
896.255	94.4771
896.737	94.4716
897.219	94.4635
897.701	94.4495
898.183	94.4432
898.665	94.4416
899.148	94.4265
899.63	94.4427
900.112	94.4137
900.594	94.3824
901.076	94.3898
901.558	94.3628
902.04	94.3344
902.523	94.347
903.005	94.32
903.487	94.2935
903.969	94.2928
904.451	94.2862
904.933	94.2697
905.415	94.2507
905.897	94.2155
906.379	94.1901
906.861	94.1777
907.344	94.1598
907.826	94.131
908.308	94.1226
908.79	94.1249
909.272	94.1082
909.754	94.073
910.236	94.0692
910.718	94.0877
911.201	94.0583
911.683	94.0527
912.165	94.0744
912.647	94.0487
913.129	94.0569
913.611	94.0448
914.093	94.024
914.575	94.0181
915.057	93.9996
915.54	93.9596
916.022	93.9596
916.504	93.9291
916.986	93.9072
917.468	93.8745
917.95	93.853
918.432	93.8194
918.914	93.8072
919.396	93.7361
919.879	93.7078
920.361	93.6789
920.843	93.6528
921.325	93.6274
921.807	93.585
922.289	93.5344
922.771	93.4994
923.253	93.4432
923.736	93.417
924.218	93.3587
924.7	93.3208
925.182	93.2713
925.664	93.2284
926.146	93.1797
926.628	93.1054
927.11	93.0503
927.592	92.9828
928.075	92.9031
928.557	92.8496
929.039	92.7559
929.521	92.6624
930.003	92.5971
930.485	92.5209
930.967	92.4568
931.449	92.3843
931.932	92.3114
932.414	92.227
932.896	92.1543
933.378	92.0895
933.86	91.9944
934.342	91.9129
934.824	91.8228
935.306	91.6846
935.788	91.5854
936.271	91.4417
936.753	91.3248
937.235	91.1876
937.717	91.0803
938.199	90.9415
938.681	90.8161
939.163	90.7306
939.645	90.6248
940.128	90.5565
940.61	90.5185
941.092	90.469
941.574	90.4439
942.056	90.4121
942.538	90.4126
943.02	90.4144
943.502	90.4051
943.984	90.3904
944.467	90.3939
944.949	90.3515
945.431	90.32
945.913	90.2883
946.395	90.2312
946.877	90.1432
947.359	90.0799
947.841	89.988
948.323	89.8676
948.806	89.7523
949.288	89.6274
949.77	89.4736
950.252	89.3103
950.734	89.1482
951.216	89.006
951.698	88.8249
952.18	88.6318
952.663	88.4377
953.145	88.2188
953.627	87.9985
954.109	87.7755
954.591	87.5059
955.073	87.2192
955.555	86.9131
956.037	86.5715
956.519	86.1866
957.002	85.7648
957.484	85.31
957.966	84.7473
958.448	84.1561
958.93	83.4669
959.412	82.7177
959.894	81.8849
960.376	80.975
960.859	80.0161
961.341	79.0139
961.823	78.0196
962.305	77.0183
962.787	76.1117
963.269	75.2191
963.751	74.4543
964.233	73.744
964.716	73.0996
965.198	72.5313
965.68	71.9448
966.162	71.326
966.644	70.5979
967.126	69.7511
967.608	68.7305
968.09	67.4563
968.572	65.9581
969.054	64.1747
969.537	62.0736
970.019	59.704
970.501	57.0244
970.983	54.0695
971.465	50.8002
971.947	47.2808
972.429	43.5388
972.911	39.6161
973.394	35.5478
973.876	31.4788
974.358	27.4255
974.84	23.4808
975.322	19.7513
975.804	16.3753
976.286	13.346
976.768	10.7483
977.25	8.68317
977.733	7.10327
978.215	6.02617
978.697	5.40105
979.179	5.21487
979.661	5.35777
980.143	5.8042
980.625	6.44513
981.107	7.1659
981.59	7.96855
982.072	8.74548
982.554	9.50693
983.036	10.1431
983.518	10.6575
984	11.0834
984.482	11.3491
984.964	11.5061
985.447	11.549
985.929	11.4923
986.411	11.2793
986.893	11.0439
987.375	10.7278
987.857	10.3056
988.339	9.89577
988.821	9.43453
989.303	8.92583
989.785	8.42964
990.268	7.96198
990.75	7.44158
991.232	6.98128
991.714	6.51268
992.196	6.03604
992.678	5.63802
993.16	5.22518
993.643	4.89392
994.125	4.55644
994.607	4.26091
995.089	3.96985
995.571	3.74676
996.053	3.52451
996.535	3.3486
997.017	3.2027
997.499	3.06351
997.981	2.97612
998.464	2.8959
998.946	2.86935
999.428	2.82986
999.91	2.8384
1000.39	2.84295
1000.87	2.89411
1001.36	2.94928
1001.84	3.01551
1002.32	3.08627
1002.8	3.19467
1003.28	3.27027
1003.77	3.40499
1004.25	3.46274
1004.73	3.57498
1005.21	3.6788
1005.7	3.77173
1006.18	3.8933
1006.66	3.98892
1007.14	4.0687
1007.62	4.16836
1008.11	4.25877
1008.59	4.33619
1009.07	4.39153
1009.55	4.45168
1010.03	4.52051
1010.52	4.56483
1011	4.60328
1011.48	4.62489
1011.96	4.66507
1012.45	4.67879
1012.93	4.67176
1013.41	4.64819
1013.89	4.66818
1014.37	4.6341
1014.86	4.62161
1015.34	4.57639
1015.82	4.51595
1016.3	4.44162
1016.78	4.36019
1017.27	4.28826
1017.75	4.19072
1018.23	4.08924
1018.71	3.9833
1019.2	3.87997
1019.68	3.76478
1020.16	3.61929
1020.64	3.50952
1021.12	3.39784
1021.61	3.25801
1022.09	3.12915
1022.57	2.97117
1023.05	2.87286
1023.53	2.72237
1024.02	2.59912
1024.5	2.45289
1024.98	2.33961
1025.46	2.22336
1025.94	2.08181
1026.43	1.96941
1026.91	1.84791
1027.39	1.72452
1027.87	1.59835
1028.36	1.49313
1028.84	1.3972
1029.32	1.29713
1029.8	1.20825
1030.28	1.12392
1030.77	1.04724
1031.25	0.961496
1031.73	0.904456
1032.21	0.85167
1032.69	0.803413
1033.18	0.710059
1033.66	0.695031
1034.14	0.670558
1034.62	0.648203
1035.1	0.639072
1035.59	0.648511
1036.07	0.644241
1036.55	0.636093
1037.03	0.649066
1037.52	0.670331
1038	0.691773
1038.48	0.729069
1038.96	0.770774
1039.44	0.800715
1039.93	0.876563
1040.41	0.901244
1040.89	0.989429
1041.37	1.07674
1041.85	1.14708
1042.34	1.24392
1042.82	1.33553
1043.3	1.40989
1043.78	1.53832
1044.27	1.63601
1044.75	1.74516
1045.23	1.86581
1045.71	1.98908
1046.19	2.10431
1046.67	2.22145
1047.16	2.34874
1047.64	2.46802
1048.12	2.62343
1048.6	2.75998
1049.09	2.90091
1049.57	3.01545
1050.05	3.14625
1050.53	3.30674
1051.01	3.44155
1051.5	3.5688
1051.98	3.7268
1052.46	3.86616
1052.94	4.02317
1053.42	4.14668
1053.91	4.31957
1054.39	4.45411
1054.87	4.5929
1055.35	4.75991
1055.84	4.89738
1056.32	5.06629
1056.8	5.20132
1057.28	5.32294
1057.76	5.47403
1058.25	5.62005
1058.73	5.78263
1059.21	5.92592
1059.69	6.06503
1060.17	6.1903
1060.66	6.33918
1061.14	6.4771
1061.62	6.60875
1062.1	6.73736
1062.59	6.86552
1063.07	6.97947
1063.55	7.11592
1064.03	7.23403
1064.51	7.31849
1065	7.42842
1065.48	7.52341
1065.96	7.64526
1066.44	7.77298
1066.92	7.83331
1067.41	7.94619
1067.89	8.04421
1068.37	8.1181
1068.85	8.20119
1069.34	8.30242
1069.82	8.35774
1070.3	8.43472
1070.78	8.52228
1071.26	8.57956
1071.74	8.64784
1072.23	8.71201
1072.71	8.77905
1073.19	8.86153
1073.67	8.94081
1074.16	8.94847
1074.64	9.02988
1075.12	9.07234
1075.6	9.10445
1076.08	9.15894
1076.57	9.20462
1077.05	9.21767
1077.53	9.2339
1078.01	9.29743
1078.49	9.29313
1078.98	9.34062
1079.46	9.33328
1079.94	9.36092
1080.42	9.36269
1080.91	9.37531
1081.39	9.37715
1081.87	9.40582
1082.35	9.42338
1082.83	9.42707
1083.32	9.42027
1083.8	9.42426
1084.28	9.41076
1084.76	9.42436
1085.24	9.41898
1085.73	9.43943
1086.21	9.41838
1086.69	9.42797
1087.17	9.40581
1087.65	9.38839
1088.14	9.36968
1088.62	9.34858
1089.1	9.3213
1089.58	9.29169
1090.07	9.27094
1090.55	9.23476
1091.03	9.22106
1091.51	9.1689
1091.99	9.17726
1092.48	9.09813
1092.96	9.08151
1093.44	9.04425
1093.92	9.02253
1094.4	8.96874
1094.89	8.93475
1095.37	8.89273
1095.85	8.89925
1096.33	8.84434
1096.82	8.79497
1097.3	8.75014
1097.78	8.71609
1098.26	8.67751
1098.74	8.59779
1099.23	8.54965
1099.71	8.51388
1100.19	8.46499
1100.67	8.40443
1101.15	8.35462
1101.64	8.27997
1102.12	8.24297
1102.6	8.18322
1103.08	8.12954
1103.57	8.07812
1104.05	8.03407
1104.53	7.99009
1105.01	7.93296
1105.49	7.89435
1105.98	7.86151
1106.46	7.80921
1106.94	7.78278
1107.42	7.71659
1107.9	7.67622
1108.39	7.62872
1108.87	7.58518
1109.35	7.518
1109.83	7.49132
1110.32	7.4433
1110.8	7.39698
1111.28	7.36726
1111.76	7.28747
1112.24	7.26999
1112.72	7.25639
1113.21	7.18603
1113.69	7.14511
1114.17	7.14064
1114.65	7.09952
1115.14	7.04547
1115.62	7.00447
1116.1	6.97032
1116.58	6.94056
1117.06	6.89356
1117.55	6.86303
1118.03	6.83926
1118.51	6.82503
1118.99	6.77735
1119.47	6.76079
1119.96	6.71821
1120.44	6.70562
1120.92	6.69435
1121.4	6.66256
1121.88	6.64206
1122.37	6.61833
1122.85	6.61221
1123.33	6.62771
1123.81	6.60588
1124.3	6.58568
1124.78	6.5777
1125.26	6.59795
1125.74	6.58595
1126.22	6.58985
1126.71	6.5821
1127.19	6.56734
1127.67	6.56613
1128.15	6.59896
1128.63	6.56481
1129.12	6.56592
1129.6	6.55573
1130.08	6.56085
1130.56	6.54444
1131.05	6.54236
1131.53	6.54969
1132.01	6.5609
1132.49	6.56194
1132.97	6.59176
1133.46	6.5701
1133.94	6.59906
1134.42	6.62509
1134.9	6.63576
1135.38	6.65241
1135.87	6.67427
1136.35	6.71193
1136.83	6.72918
1137.31	6.77279
1137.8	6.79928
1138.28	6.81236
1138.76	6.85699
1139.24	6.87305
1139.72	6.90912
1140.21	6.96227
1140.69	6.96806
1141.17	7.01923
1141.65	7.04939
1142.13	7.08321
1142.62	7.13128
1143.1	7.18786
1143.58	7.24136
1144.06	7.25842
1144.55	7.29758
1145.03	7.35442
1145.51	7.40483
1145.99	7.45672
1146.47	7.49221
1146.96	7.53867
1147.44	7.56635
1147.92	7.61914
1148.4	7.67846
1148.88	7.7325
1149.37	7.77005
1149.85	7.83027
1150.33	7.8806
1150.81	7.92882
1151.3	7.98497
1151.78	8.02872
1152.26	8.08322
1152.74	8.141
1153.22	8.19576
1153.7	8.22522
1154.19	8.29715
1154.67	8.36412
1155.15	8.40841
1155.63	8.48049
1156.12	8.53991
1156.6	8.59391
1157.08	8.6507
1157.56	8.72912
1158.04	8.78872
1158.53	8.86279
1159.01	8.92517
1159.49	8.97863
1159.97	9.06127
1160.45	9.10371
1160.94	9.1614
1161.42	9.23217
1161.9	9.29782
1162.38	9.36297
1162.87	9.4365
1163.35	9.48946
1163.83	9.54416
1164.31	9.61827
1164.79	9.67997
1165.28	9.72902
1165.76	9.81651
1166.24	9.87263
1166.72	9.92165
1167.2	10.0069
1167.69	10.0493
1168.17	10.1352
1168.65	10.1881
1169.13	10.242
1169.62	10.3127
1170.1	10.3705
1170.58	10.4265
1171.06	10.4811
1171.54	10.557
1172.03	10.5799
1172.51	10.6683
1172.99	10.738
1173.47	10.7776
1173.95	10.8373
1174.44	10.9058
1174.92	10.9521
1175.4	11.0302
1175.88	11.0668
1176.37	11.121
1176.85	11.1719
1177.33	11.2346
1177.81	11.313
1178.29	11.3463
1178.78	11.39
1179.26	11.4327
1179.74	11.4938
1180.22	11.5437
1180.7	11.6239
1181.19	11.6535
1181.67	11.7011
1182.15	11.7589
1182.63	11.7992
1183.11	11.8659
1183.6	11.9112
1184.08	11.9652
1184.56	11.9929
1185.04	12.0431
1185.53	12.0948
1186.01	12.1122
1186.49	12.1814
1186.97	12.2385
1187.45	12.2601
1187.94	12.3033
1188.42	12.3623
1188.9	12.3818
1189.38	12.4275
1189.86	12.4719
1190.35	12.513
1190.83	12.5384
1191.31	12.602
1191.79	12.6224
1192.28	12.6675
1192.76	12.7107
1193.24	12.726
1193.72	12.7576
1194.2	12.8046
1194.68	12.827
1195.17	12.8459
1195.65	12.8782
1196.13	12.896
1196.61	12.9243
1197.1	12.9508
1197.58	12.9628
1198.06	12.983
1198.54	13.0096
1199.02	13.0333
1199.51	13.0734
1199.99	13.0889
1200.47	13.1132
1200.95	13.1267
1201.43	13.146
1201.92	13.1856
1202.4	13.1759
1202.88	13.2059
1203.36	13.2254
1203.85	13.2428
1204.33	13.2479
1204.81	13.2655
1205.29	13.2587
1205.77	13.2749
1206.26	13.295
1206.74	13.2943
1207.22	13.2955
1207.7	13.3039
1208.18	13.3106
1208.67	13.3258
1209.15	13.3342
1209.63	13.3303
1210.11	13.3575
1210.6	13.3538
1211.08	13.3764
1211.56	13.3663
1212.04	13.3629
1212.52	13.3742
1213.01	13.383
1213.49	13.3821
1213.97	13.3827
1214.45	13.3588
1214.93	13.3717
1215.42	13.3652
1215.9	13.364
1216.38	13.3879
1216.86	13.3547
1217.35	13.3562
1217.83	13.3359
1218.31	13.349
1218.79	13.3179
1219.27	13.3133
1219.76	13.2991
1220.24	13.3159
1220.72	13.2969
1221.2	13.2636
1221.68	13.2852
1222.17	13.2616
1222.65	13.2434
1223.13	13.2457
1223.61	13.1966
1224.09	13.2094
1224.58	13.1831
1225.06	13.1914
1225.54	13.1575
1226.02	13.1413
1226.51	13.1357
1226.99	13.1104
1227.47	13.1018
1227.95	13.0795
1228.43	13.0343
1228.91	13.0486
1229.4	13.0302
1229.88	13.013
1230.36	13.0009
1230.84	12.9765
1231.33	12.9628
1231.81	12.9099
1232.29	12.9202
1232.77	12.8952
1233.25	12.8607
1233.74	12.8154
1234.22	12.8378
1234.7	12.7873
1235.18	12.7782
1235.66	12.7461
1236.15	12.7498
1236.63	12.7245
1237.11	12.6829
1237.59	12.6749
1238.08	12.6507
1238.56	12.6526
1239.04	12.6184
1239.52	12.6028
1240	12.5678
1240.49	12.5405
1240.97	12.5418
1241.45	12.4938
1241.93	12.4794
1242.41	12.4617
1242.9	12.4079
1243.38	12.3918
1243.86	12.3638
1244.34	12.3278
1244.83	12.3201
1245.31	12.2774
1245.79	12.2544
1246.27	12.2226
1246.75	12.2069
1247.24	12.1937
1247.72	12.1842
1248.2	12.1425
1248.68	12.1217
1249.16	12.1277
1249.65	12.0682
1250.13	12.0745
1250.61	12.0359
1251.09	12.0174
1251.58	12.0065
1252.06	11.9973
1252.54	11.992
1253.02	11.9418
1253.5	11.9389
1253.98	11.9161
1254.47	11.8832
1254.95	11.8779
1255.43	11.8622
1255.91	11.8238
1256.4	11.82
1256.88	11.8104
1257.36	11.7844
1257.84	11.7697
1258.32	11.7376
1258.81	11.7364
1259.29	11.714
1259.77	11.7005
1260.25	11.6649
1260.73	11.6393
1261.22	11.642
1261.7	11.6336
1262.18	11.6231
1262.66	11.5987
1263.15	11.5813
1263.63	11.5838
1264.11	11.5626
1264.59	11.5494
1265.07	11.5237
1265.56	11.5423
1266.04	11.5222
1266.52	11.5042
1267	11.499
1267.48	11.4916
1267.97	11.4848
1268.45	11.5021
1268.93	11.5001
1269.41	11.4989
1269.89	11.4675
1270.38	11.4723
1270.86	11.4753
1271.34	11.4775
1271.82	11.4739
1272.31	11.4547
1272.79	11.4597
1273.27	11.4405
1273.75	11.461
1274.23	11.4253
1274.72	11.4273
1275.2	11.427
1275.68	11.4196
1276.16	11.4417
1276.64	11.4389
1277.13	11.4396
1277.61	11.4307
1278.09	11.4535
1278.57	11.4506
1279.06	11.4643
1279.54	11.4694
1280.02	11.4643
1280.5	11.4691
1280.98	11.4688
1281.47	11.472
1281.95	11.4799
1282.43	11.4747
1282.91	11.4834
1283.39	11.4588
1283.88	11.4772
1284.36	11.4802
1284.84	11.4549
1285.32	11.4776
1285.81	11.4758
1286.29	11.4946
1286.77	11.5116
1287.25	11.516
1287.73	11.5128
1288.22	11.5125
1288.7	11.5239
1289.18	11.5479
1289.66	11.5561
1290.14	11.5788
1290.63	11.5719
1291.11	11.5696
1291.59	11.5783
1292.07	11.6043
1292.56	11.6067
1293.04	11.6098
1293.52	11.6203
1294	11.6179
1294.48	11.6591
1294.96	11.6499
1295.45	11.6642
1295.93	11.6697
1296.41	11.6993
1296.89	11.7091
1297.38	11.7156
1297.86	11.7456
1298.34	11.7421
1298.82	11.7621
1299.3	11.7819
1299.79	11.7987
1300.27	11.8055
1300.75	11.8091
1301.23	11.8504
1301.71	11.8489
1302.2	11.852
1302.68	11.8697
1303.16	11.8713
1303.64	11.896
1304.13	11.8896
1304.61	11.9294
1305.09	11.9349
1305.57	11.971
1306.05	11.981
1306.54	11.9826
1307.02	11.9968
1307.5	12.0211
1307.98	12.03
1308.46	12.0534
1308.95	12.0556
1309.43	12.0783
1309.91	12.1034
1310.39	12.1072
1310.88	12.1387
1311.36	12.1681
1311.84	12.1874
1312.32	12.209
1312.8	12.227
1313.29	12.2339
1313.77	12.2699
1314.25	12.2806
1314.73	12.3049
1315.21	12.3285
1315.7	12.3372
1316.18	12.3631
1316.66	12.411
1317.14	12.4181
1317.62	12.4421
1318.11	12.4465
1318.59	12.4847
1319.07	12.5024
1319.55	12.5175
1320.04	12.5477
1320.52	12.5698
1321	12.6003
1321.48	12.6095
1321.96	12.6591
1322.45	12.6756
1322.93	12.6813
1323.41	12.7005
1323.89	12.7164
1324.38	12.7432
1324.86	12.7849
1325.34	12.8022
1325.82	12.8401
1326.3	12.8643
1326.79	12.8936
1327.27	12.9058
1327.75	12.9491
1328.23	12.9923
1328.71	13.0283
1329.2	13.0387
1329.68	13.0709
1330.16	13.0822
1330.64	13.0967
1331.12	13.1359
1331.61	13.1605
1332.09	13.1895
1332.57	13.2105
1333.05	13.2251
1333.54	13.2608
1334.02	13.2948
1334.5	13.3128
1334.98	13.3385
1335.46	13.3694
1335.94	13.3881
1336.43	13.4194
1336.91	13.4482
1337.39	13.4788
1337.87	13.511
1338.36	13.5348
1338.84	13.5589
1339.32	13.577
1339.8	13.6055
1340.28	13.6521
1340.77	13.6527
1341.25	13.6732
1341.73	13.7169
1342.21	13.7327
1342.69	13.7738
1343.18	13.7786
1343.66	13.818
1344.14	13.8261
1344.62	13.8611
1345.11	13.8678
1345.59	13.9102
1346.07	13.9481
1346.55	13.9672
1347.03	14.0134
1347.52	14.0378
1348	14.0683
1348.48	14.084
1348.96	14.1325
1349.44	14.1621
1349.93	14.1886
1350.41	14.2038
1350.89	14.2346
1351.37	14.2687
1351.86	14.2744
1352.34	14.3081
1352.82	14.3448
1353.3	14.378
1353.78	14.3966
1354.27	14.4268
1354.75	14.4539
1355.23	14.4791
1355.71	14.5071
1356.19	14.529
1356.68	14.533
1357.16	14.5771
1357.64	14.5803
1358.12	14.62
1358.61	14.6388
1359.09	14.662
1359.57	14.6746
1360.05	14.6832
1360.53	14.6957
1361.02	14.7613
1361.5	14.7623
1361.98	14.7961
1362.46	14.821
1362.94	14.848
[truncated: 5,470 more rows]
