# Supplementary material for: Dispersion Compensation and Multi-Beam Interference Correction Algorithm for Thickness Measurement of SiC Epitaxial Layer
Source: Sensors (Basel). 2026 May 8;26(10):2965. doi: 10.3390/s26102965 (PMC13210685; doi:10.3390/s26102965)
Supplement: Supplementary file 1 [file sensors-26-02965-s001.zip › Attachment S2.xlsx]

## Sheet: Sheet1
Wavenumber (cm-1)	Reflectance (%)
399.675	0
400.157	36.3367
400.639	35.7521
401.121	35.1719
401.603	34.6691
402.085	34.164
402.567	33.6644
403.05	33.1869
403.532	32.7582
404.014	32.3458
404.496	31.9616
404.978	31.634
405.46	31.3719
405.942	31.1776
406.424	31.0211
406.906	30.9211
407.389	30.8632
407.871	30.8484
408.353	30.8378
408.835	30.8041
409.317	30.7965
409.799	30.757
410.281	30.6585
410.763	30.5516
411.245	30.4087
411.728	30.2092
412.21	29.9609
412.692	29.6952
413.174	29.3988
413.656	29.1044
414.138	28.7645
414.62	28.4743
415.103	28.1896
415.585	27.9094
416.067	27.6234
416.549	27.3699
417.031	27.1711
417.513	26.9744
417.995	26.8138
418.477	26.7327
418.959	26.6391
419.442	26.5716
419.924	26.5691
420.406	26.5084
420.888	26.4492
421.37	26.4192
421.852	26.3463
422.334	26.2941
422.816	26.1854
423.298	26.1269
423.781	26.0229
424.263	25.9126
424.745	25.8104
425.227	25.6944
425.709	25.5599
426.191	25.4402
426.673	25.3294
427.155	25.2166
427.637	25.1314
428.12	25.0242
428.602	24.9594
429.084	24.8915
429.566	24.8318
430.048	24.7951
430.53	24.7277
431.012	24.6432
431.494	24.551
431.977	24.4356
432.459	24.3096
432.941	24.1702
433.423	24.0109
433.905	23.8611
434.387	23.7022
434.869	23.599
435.351	23.4936
435.834	23.4083
436.316	23.3567
436.798	23.3942
437.28	23.3952
437.762	23.4388
438.244	23.4832
438.726	23.5373
439.208	23.5864
439.69	23.6434
440.173	23.6892
440.655	23.7402
441.137	23.8009
441.619	23.8498
442.101	23.8914
442.583	23.9846
443.065	24.0647
443.547	24.1248
444.029	24.2489
444.512	24.3326
444.994	24.3713
445.476	24.4259
445.958	24.4975
446.44	24.5242
446.922	24.5659
447.404	24.604
447.886	24.613
448.368	24.6493
448.851	24.6575
449.333	24.7014
449.815	24.7183
450.297	24.7333
450.779	24.7693
451.261	24.7875
451.743	24.8245
452.226	24.8661
452.708	24.9393
453.19	25.0135
453.672	25.0675
454.154	25.1419
454.636	25.2104
455.118	25.3063
455.6	25.3878
456.082	25.4481
456.565	25.5452
457.047	25.6237
457.529	25.7174
458.011	25.8152
458.493	25.9009
458.975	26.0012
459.457	26.105
459.939	26.2283
460.421	26.3443
460.904	26.4618
461.386	26.5616
461.868	26.6582
462.35	26.7702
462.832	26.8381
463.314	26.9337
463.796	26.995
464.278	27.0624
464.76	27.1115
465.243	27.158
465.725	27.2161
466.207	27.2467
466.689	27.2924
467.171	27.325
467.653	27.3611
468.135	27.3946
468.617	27.4328
469.099	27.4865
469.582	27.5524
470.064	27.6318
470.546	27.7454
471.028	27.9022
471.51	28.1064
471.992	28.3439
472.474	28.6082
472.957	28.8943
473.439	29.1741
473.921	29.4412
474.403	29.677
474.885	29.8778
475.367	30.0423
475.849	30.1756
476.331	30.3074
476.813	30.4005
477.296	30.4831
477.778	30.5618
478.26	30.6338
478.742	30.7288
479.224	30.7973
479.706	30.9286
480.188	31.0191
480.67	31.1217
481.152	31.2329
481.635	31.3768
482.117	31.4852
482.599	31.6072
483.081	31.7031
483.563	31.8387
484.045	31.9659
484.527	32.0439
485.009	32.1584
485.491	32.2907
485.974	32.3884
486.456	32.5089
486.938	32.6153
487.42	32.731
487.902	32.8511
488.384	33.0035
488.866	33.131
489.348	33.254
489.831	33.4014
490.313	33.5197
490.795	33.6574
491.277	33.7967
491.759	33.885
492.241	33.9852
492.723	34.0754
493.205	34.1581
493.688	34.2273
494.17	34.298
494.652	34.3685
495.134	34.4681
495.616	34.5759
496.098	34.6581
496.58	34.7846
497.062	34.9053
497.544	35.0043
498.027	35.1093
498.509	35.2235
498.991	35.3101
499.473	35.4208
499.955	35.488
500.437	35.5798
500.919	35.6277
501.401	35.7138
501.884	35.7271
502.366	35.7981
502.848	35.8197
503.33	35.8821
503.812	35.9033
504.294	35.9637
504.776	35.9758
505.258	36.0272
505.74	36.0547
506.223	36.133
506.705	36.1775
507.187	36.2491
507.669	36.2991
508.151	36.3756
508.633	36.4521
509.115	36.5317
509.597	36.557
510.079	36.6165
510.562	36.6392
511.044	36.6652
511.526	36.6812
512.008	36.7134
512.49	36.7115
512.972	36.7119
513.454	36.7156
513.936	36.7083
514.418	36.7184
514.901	36.7339
515.383	36.7287
515.865	36.755
516.347	36.7732
516.829	36.7835
517.311	36.8231
517.793	36.8617
518.275	36.8609
518.758	36.8866
519.24	36.8751
519.722	36.8981
520.204	36.8754
520.686	36.8601
521.168	36.8542
521.65	36.8402
522.132	36.8451
522.615	36.8385
523.097	36.8452
523.579	36.8703
524.061	36.8647
524.543	36.8757
525.025	36.8797
525.507	36.8463
525.989	36.8502
526.471	36.8196
526.954	36.8001
527.436	36.7587
527.918	36.7276
528.4	36.6967
528.882	36.6502
529.364	36.6173
529.846	36.5717
530.328	36.5091
530.811	36.455
531.293	36.4173
531.775	36.3618
532.257	36.3136
532.739	36.2815
533.221	36.2157
533.703	36.1591
534.185	36.1069
534.667	36.0447
535.149	35.9656
535.632	35.9089
536.114	35.8704
536.596	35.8414
537.078	35.8146
537.56	35.7532
538.042	35.7022
538.524	35.6562
539.006	35.6134
539.489	35.5764
539.971	35.5138
540.453	35.4335
540.935	35.3505
541.417	35.2835
541.899	35.1881
542.381	35.0929
542.863	34.9833
543.346	34.8904
543.828	34.801
544.31	34.6945
544.792	34.6161
545.274	34.5354
545.756	34.45
546.238	34.3766
546.72	34.315
547.202	34.27
547.685	34.2278
548.167	34.1722
548.649	34.1474
549.131	34.0958
549.613	34.018
550.095	33.9731
550.577	33.8859
551.059	33.8075
551.542	33.7124
552.024	33.6194
552.506	33.531
552.988	33.411
553.47	33.3325
553.952	33.2363
554.434	33.1364
554.916	33.0302
555.398	32.9414
555.881	32.8582
556.363	32.7628
556.845	32.6637
557.327	32.589
557.809	32.4937
558.291	32.4438
558.773	32.3744
559.255	32.3108
559.737	32.2623
560.22	32.198
560.702	32.1412
561.184	32.1124
561.666	32.0657
562.148	32.0144
562.63	31.9864
563.112	31.9133
563.594	31.8629
564.077	31.8233
564.559	31.7459
565.041	31.6884
565.523	31.6368
566.005	31.5865
566.487	31.5225
566.969	31.4822
567.451	31.4552
567.933	31.3753
568.416	31.3623
568.898	31.3118
569.38	31.2546
569.862	31.2324
570.344	31.1732
570.826	31.1551
571.308	31.1065
571.79	31.1071
572.273	31.056
572.755	31.0424
573.237	31.0279
573.719	30.9929
574.201	30.9809
574.683	30.9514
575.165	30.938
575.647	30.8959
576.13	30.8679
576.612	30.8461
577.094	30.833
577.576	30.7925
578.058	30.7792
578.54	30.7703
579.022	30.7705
579.504	30.7757
579.986	30.7703
580.468	30.7673
580.951	30.7545
581.433	30.7877
581.915	30.7966
582.397	30.8014
582.879	30.8182
583.361	30.8397
583.843	30.8715
584.325	30.9008
584.808	30.9351
585.29	30.9641
585.772	31.0271
586.254	31.0584
586.736	31.1028
587.218	31.1702
587.7	31.2141
588.182	31.2742
588.664	31.3294
589.147	31.3743
589.629	31.4207
590.111	31.4818
590.593	31.5469
591.075	31.5956
591.557	31.6428
592.039	31.7077
592.521	31.7863
593.004	31.8234
593.486	31.9373
593.968	32.0178
594.45	32.1018
594.932	32.172
595.414	32.2854
595.896	32.3597
596.378	32.4263
596.861	32.5307
597.343	32.5991
597.825	32.6766
598.307	32.7507
598.789	32.8248
599.271	32.9335
599.753	33.0126
600.235	33.1308
600.717	33.214
601.199	33.3409
601.682	33.4734
602.164	33.5824
602.646	33.7252
603.128	33.8441
603.61	33.9587
604.092	34.1016
604.574	34.1914
605.057	34.3079
605.539	34.416
606.021	34.5093
606.503	34.6123
606.985	34.7144
607.467	34.8401
607.949	34.8885
608.431	34.9959
608.913	35.1039
609.395	35.1933
609.878	35.2951
610.36	35.3875
610.842	35.4682
611.324	35.5941
611.806	35.6805
612.288	35.7782
612.77	35.8823
613.252	35.9828
613.735	36.0849
614.217	36.2023
614.699	36.3218
615.181	36.4306
615.663	36.5356
616.145	36.6589
616.627	36.8065
617.109	36.8817
617.591	36.9709
618.074	37.0609
618.556	37.1509
619.038	37.2115
619.52	37.2971
620.002	37.3484
620.484	37.4202
620.966	37.4942
621.448	37.5684
621.931	37.626
622.413	37.6949
622.895	37.7625
623.377	37.8273
623.859	37.8696
624.341	37.9231
624.823	38.0072
625.305	38.0796
625.788	38.139
626.27	38.2055
626.752	38.2602
627.234	38.3267
627.716	38.3982
628.198	38.4591
628.68	38.514
629.162	38.5723
629.644	38.6472
630.126	38.6685
630.609	38.7141
631.091	38.7588
631.573	38.8229
632.055	38.8086
632.537	38.8639
633.019	38.8923
633.501	38.9105
633.984	38.9312
634.466	38.9352
634.948	38.9495
635.43	38.9638
635.912	38.9599
636.394	38.9787
636.876	38.996
637.358	39.0079
637.84	39.0265
638.322	39.0251
638.805	39.053
639.287	39.0456
639.769	39.0793
640.251	39.056
640.733	39.067
641.215	39.0554
641.697	39.0777
642.179	39.0425
642.662	39.0328
643.144	39.0257
643.626	39.0005
644.108	38.985
644.59	38.9547
645.072	38.906
645.554	38.9035
646.036	38.8781
646.519	38.8338
647.001	38.7984
647.483	38.7818
647.965	38.7443
648.447	38.7188
648.929	38.7261
649.411	38.6761
649.893	38.6514
650.375	38.6204
650.857	38.6234
651.34	38.546
651.822	38.5188
652.304	38.4693
652.786	38.4226
653.268	38.3576
653.75	38.2967
654.232	38.2314
654.715	38.1859
655.197	38.1294
655.679	38.0785
656.161	38.0454
656.643	37.9852
657.125	37.9654
657.607	37.9119
658.089	37.883
658.571	37.8382
659.053	37.8017
659.536	37.7493
660.018	37.7275
660.5	37.6787
660.982	37.6507
661.464	37.63
661.946	37.6179
662.428	37.5704
662.91	37.5555
663.393	37.5536
663.875	37.5343
664.357	37.5331
664.839	37.5433
665.321	37.5911
665.803	37.6182
666.285	37.671
666.767	37.765
667.25	37.8521
667.732	37.9548
668.214	38.0873
668.696	38.1739
669.178	38.231
669.66	38.2698
670.142	38.2791
670.624	38.302
671.106	38.3194
671.588	38.3459
672.071	38.3628
672.553	38.3922
673.035	38.4338
673.517	38.4964
673.999	38.5547
674.481	38.6036
674.963	38.7071
675.445	38.7709
675.928	38.8637
676.41	38.9439
676.892	39.0356
677.374	39.1285
677.856	39.2567
678.338	39.3516
678.82	39.4539
679.302	39.5611
679.784	39.68
680.267	39.8188
680.749	39.9395
681.231	40.0895
681.713	40.2276
682.195	40.3789
682.677	40.5172
683.159	40.6577
683.641	40.7884
684.124	40.9264
684.606	41.0609
685.088	41.1788
685.57	41.3404
686.052	41.4392
686.534	41.5511
687.016	41.6748
687.498	41.8223
687.981	41.9025
688.463	42.043
688.945	42.1464
689.427	42.2357
689.909	42.3195
690.391	42.4391
690.873	42.5145
691.355	42.5947
691.837	42.6909
692.32	42.7591
692.802	42.8103
693.284	42.8802
693.766	42.9319
694.248	43.025
694.73	43.0639
695.212	43.1374
695.694	43.166
696.177	43.2068
696.659	43.2554
697.141	43.2866
697.623	43.3021
698.105	43.3293
698.587	43.3756
699.069	43.379
699.551	43.3738
700.033	43.3819
700.515	43.3721
700.998	43.4095
701.48	43.376
701.962	43.4003
702.444	43.3771
702.926	43.3762
703.408	43.3858
703.89	43.3658
704.372	43.352
704.855	43.3527
705.337	43.3647
705.819	43.3245
706.301	43.3392
706.783	43.3117
707.265	43.311
707.747	43.2887
708.229	43.2644
708.712	43.2724
709.194	43.2392
709.676	43.2381
710.158	43.2257
710.64	43.2496
711.122	43.2495
711.604	43.2732
712.086	43.3149
712.568	43.3057
713.051	43.357
713.533	43.3504
714.015	43.417
714.497	43.4513
714.979	43.4911
715.461	43.5661
715.943	43.64
716.425	43.7033
716.908	43.7959
717.39	43.8901
717.872	43.998
718.354	44.1177
718.836	44.243
719.318	44.3666
719.8	44.5253
720.282	44.6621
720.764	44.8124
721.247	44.9399
721.729	45.0842
722.211	45.2382
722.693	45.387
723.175	45.5488
723.657	45.701
724.139	45.8523
724.621	46.0229
725.104	46.1849
725.586	46.3315
726.068	46.5236
726.55	46.6562
727.032	46.8096
727.514	46.9849
727.996	47.1217
728.478	47.2611
728.96	47.4132
729.442	47.5628
729.925	47.6842
730.407	47.8064
730.889	47.9122
731.371	48.0008
731.853	48.1196
732.335	48.1963
732.817	48.2776
733.299	48.3194
733.782	48.3753
734.264	48.4455
734.746	48.5079
735.228	48.5238
735.71	48.564
736.192	48.6121
736.674	48.631
737.156	48.6732
737.639	48.6951
738.121	48.7299
738.603	48.7823
739.085	48.806
739.567	48.8616
740.049	48.9178
740.531	48.9891
741.013	49.0475
741.495	49.1555
741.977	49.2327
742.46	49.3754
742.942	49.4859
743.424	49.6449
743.906	49.8136
744.388	49.9764
744.87	50.1704
745.352	50.3388
745.835	50.5291
746.317	50.7222
746.799	50.9233
747.281	51.1188
747.763	51.287
748.245	51.4714
748.727	51.6473
749.209	51.8236
749.691	52.0012
750.174	52.153
750.656	52.3032
751.138	52.4685
751.62	52.6127
752.102	52.7582
752.584	52.8722
753.066	53.0141
753.548	53.1043
754.03	53.2268
754.513	53.3222
754.995	53.4286
755.477	53.5426
755.959	53.6458
756.441	53.7488
756.923	53.9074
757.405	54.0298
757.888	54.1668
758.37	54.3537
758.852	54.5269
759.334	54.7408
759.816	54.9457
760.298	55.1593
760.78	55.3884
761.262	55.6145
761.744	55.8584
762.226	56.0902
762.709	56.3364
763.191	56.558
763.673	56.7579
764.155	56.9613
764.637	57.1496
765.119	57.3571
765.601	57.5183
766.083	57.67
766.566	57.833
767.048	58.0138
767.53	58.1794
768.012	58.3697
768.494	58.572
768.976	58.8099
769.458	59.0377
769.94	59.2987
770.423	59.5455
770.904	59.8242
771.387	60.1099
771.869	60.3612
772.351	60.6512
772.833	60.9317
773.315	61.2445
773.797	61.5067
774.279	61.8145
774.761	62.1188
775.244	62.4236
775.726	62.7522
776.208	63.0378
776.69	63.3782
777.172	63.6709
777.654	64.0432
778.136	64.3497
778.618	64.7214
779.101	65.0632
779.583	65.422
780.065	65.7937
780.547	66.1667
781.029	66.5686
781.511	66.9506
781.993	67.3735
782.475	67.7913
782.957	68.2228
783.44	68.6683
783.922	69.122
784.404	69.5986
784.886	70.0861
785.368	70.5668
785.85	71.0854
786.332	71.6195
786.814	72.1434
787.297	72.7223
787.779	73.3281
788.261	73.9393
788.743	74.6093
789.225	75.2624
789.707	75.9478
790.189	76.6985
790.671	77.4646
791.153	78.2491
791.636	79.102
792.118	79.9964
792.6	80.9584
793.082	81.9829
793.564	83.0714
794.046	84.2373
794.528	85.4739
795.01	86.7663
795.493	88.1148
795.975	89.4892
796.457	90.8853
796.939	92.2437
797.421	93.573
797.903	94.7978
798.385	95.9655
798.867	97.0073
799.35	97.8908
799.832	98.6482
800.314	99.2911
800.796	99.8101
801.278	100.221
801.76	100.551
802.242	100.812
802.724	101.029
803.206	101.194
803.688	101.331
804.171	101.441
804.653	101.531
805.135	101.616
805.617	101.662
806.099	101.767
806.581	101.813
807.063	101.835
807.545	101.88
808.028	101.938
808.51	101.969
808.992	102.013
809.474	102.083
809.956	102.113
810.438	102.143
810.92	102.189
811.402	102.236
811.885	102.262
812.367	102.296
812.849	102.313
813.331	102.337
813.813	102.345
814.295	102.362
814.777	102.38
815.259	102.383
815.741	102.416
816.223	102.426
816.706	102.427
817.188	102.448
817.67	102.431
818.152	102.468
818.634	102.463
819.116	102.483
819.598	102.493
820.08	102.49
820.563	102.505
821.045	102.509
821.527	102.52
822.009	102.538
822.491	102.573
822.973	102.566
823.455	102.582
823.937	102.612
824.42	102.625
824.902	102.639
825.384	102.654
825.866	102.652
826.348	102.673
826.83	102.682
827.312	102.698
827.794	102.69
828.277	102.715
828.759	102.711
829.241	102.708
829.723	102.739
830.205	102.72
830.687	102.721
831.169	102.714
831.651	102.723
832.133	102.72
832.615	102.727
833.098	102.697
833.58	102.693
834.062	102.69
834.544	102.666
835.026	102.668
835.508	102.64
835.99	102.606
836.472	102.592
836.955	102.576
837.437	102.551
837.919	102.544
838.401	102.535
838.883	102.52
839.365	102.493
839.847	102.5
840.329	102.502
840.812	102.517
841.294	102.505
841.776	102.529
842.258	102.543
842.74	102.551
843.222	102.565
843.704	102.552
844.186	102.587
844.668	102.583
845.15	102.596
845.633	102.602
846.115	102.614
846.597	102.594
847.079	102.579
847.561	102.583
848.043	102.576
848.525	102.589
849.007	102.595
849.49	102.56
849.972	102.591
850.454	102.569
850.936	102.594
851.418	102.574
851.9	102.572
852.382	102.569
852.864	102.583
853.347	102.565
853.829	102.543
854.311	102.564
854.793	102.556
855.275	102.556
855.757	102.542
856.239	102.547
856.721	102.531
857.203	102.562
857.686	102.552
858.168	102.556
858.65	102.559
859.132	102.569
859.614	102.557
860.096	102.577
860.578	102.59
861.06	102.598
861.543	102.602
862.025	102.596
862.507	102.612
862.989	102.631
863.471	102.613
863.953	102.625
864.435	102.625
864.917	102.606
865.399	102.592
865.882	102.596
866.364	102.597
866.846	102.593
867.328	102.576
867.81	102.553
868.292	102.564
868.774	102.539
869.256	102.532
869.739	102.522
870.221	102.522
870.703	102.515
871.185	102.492
871.667	102.531
872.149	102.511
872.631	102.512
873.113	102.528
873.596	102.514
874.077	102.522
874.56	102.482
875.042	102.513
875.524	102.505
876.006	102.493
876.488	102.495
876.97	102.494
877.452	102.479
877.934	102.489
878.417	102.486
878.899	102.493
879.381	102.481
879.863	102.491
880.345	102.466
880.827	102.453
881.309	102.461
881.791	102.466
882.274	102.424
882.756	102.408
883.238	102.389
883.72	102.387
884.202	102.351
884.684	102.341
885.166	102.312
885.648	102.296
886.13	102.294
886.612	102.268
887.095	102.259
887.577	102.217
888.059	102.22
888.541	102.218
889.023	102.196
889.505	102.172
889.987	102.163
890.47	102.139
890.952	102.117
891.434	102.114
891.916	102.077
892.398	102.073
892.88	102.023
893.362	102.022
893.844	102.002
894.326	101.99
894.809	101.963
895.291	101.953
895.773	101.922
896.255	101.914
896.737	101.905
897.219	101.874
897.701	101.851
898.183	101.816
898.665	101.788
899.148	101.777
899.63	101.733
900.112	101.73
900.594	101.685
901.076	101.67
901.558	101.664
902.04	101.647
902.523	101.626
903.005	101.631
903.487	101.605
903.969	101.596
904.451	101.575
904.933	101.575
905.415	101.545
905.897	101.544
906.379	101.527
906.861	101.516
907.344	101.481
907.826	101.469
908.308	101.438
908.79	101.428
909.272	101.405
909.754	101.374
910.236	101.388
910.718	101.35
911.201	101.337
911.683	101.31
912.165	101.314
912.647	101.274
913.129	101.256
913.611	101.229
914.093	101.225
914.575	101.201
915.057	101.17
915.54	101.161
916.022	101.116
916.504	101.064
916.986	101.041
917.468	101.016
917.95	100.954
918.432	100.93
918.914	100.886
919.396	100.88
919.879	100.816
920.361	100.798
920.843	100.763
921.325	100.721
921.807	100.682
922.289	100.651
922.771	100.581
923.253	100.545
923.736	100.484
924.218	100.456
924.7	100.401
925.182	100.322
925.664	100.25
926.146	100.197
926.628	100.116
927.11	100.062
927.592	99.9829
928.075	99.9379
928.557	99.8557
929.039	99.798
929.521	99.7125
930.003	99.6489
930.485	99.5451
930.967	99.4737
931.449	99.3719
931.932	99.3144
932.414	99.2307
932.896	99.1102
933.378	99.0122
933.86	98.9035
934.342	98.7901
934.824	98.6698
935.306	98.5584
935.788	98.443
936.271	98.296
936.753	98.1721
937.235	98.0421
937.717	97.9153
938.199	97.7622
938.681	97.6373
939.163	97.528
939.645	97.4407
940.128	97.3593
940.61	97.2958
941.092	97.2493
941.574	97.2312
942.056	97.2026
942.538	97.172
943.02	97.1612
943.502	97.169
943.984	97.1317
944.467	97.104
944.949	97.0646
945.431	97.0066
945.913	96.9389
946.395	96.8494
946.877	96.7422
947.359	96.618
947.841	96.4831
948.323	96.3615
948.806	96.2141
949.288	96.0479
949.77	95.8786
950.252	95.7068
950.734	95.4973
951.216	95.2749
951.698	95.045
952.18	94.8109
952.663	94.5457
953.145	94.2613
953.627	93.9865
954.109	93.6577
954.591	93.2933
955.073	92.8901
955.555	92.4589
956.037	91.9605
956.519	91.395
957.002	90.8015
957.484	90.0957
957.966	89.3094
958.448	88.3904
958.93	87.3565
959.412	86.1957
959.894	84.8468
960.376	83.3351
960.859	81.6448
961.341	79.7964
961.823	77.7676
962.305	75.592
962.787	73.3208
963.269	71.0393
963.751	68.7958
964.233	66.6318
964.716	64.6374
965.198	62.8927
965.68	61.444
966.162	60.2734
966.644	59.4399
967.126	58.8717
967.608	58.5503
968.09	58.3984
968.572	58.326
969.054	58.2479
969.537	58.1022
970.019	57.7825
970.501	57.2389
970.983	56.4289
971.465	55.317
971.947	53.8715
972.429	52.0991
972.911	49.9827
973.394	47.5918
973.876	44.9347
974.358	42.0591
974.84	38.987
975.322	35.7976
975.804	32.502
976.286	29.2185
976.768	25.9631
977.25	22.818
977.733	19.8198
978.215	17.0488
978.697	14.5157
979.179	12.2779
979.661	10.3469
980.143	8.77653
980.625	7.54342
981.107	6.59632
981.59	5.96417
982.072	5.60297
982.554	5.4792
983.036	5.55962
983.518	5.76745
984	6.09393
984.482	6.47749
984.964	6.92553
985.447	7.34477
985.929	7.75123
986.411	8.09705
986.893	8.36881
987.375	8.57291
987.857	8.74845
988.339	8.82083
988.821	8.79547
989.303	8.71051
989.785	8.57638
990.268	8.38669
990.75	8.15506
991.232	7.86135
991.714	7.5669
992.196	7.24183
992.678	6.89234
993.16	6.56488
993.643	6.2056
994.125	5.86792
994.607	5.52677
995.089	5.17548
995.571	4.87557
996.053	4.59466
996.535	4.30516
997.017	4.04767
997.499	3.81222
997.981	3.59763
998.464	3.41345
998.946	3.25894
999.428	3.10527
999.91	3.00803
1000.39	2.89632
1000.87	2.85011
1001.36	2.79735
1001.84	2.78388
1002.32	2.77633
1002.8	2.81453
1003.28	2.86005
1003.77	2.92195
1004.25	3.00115
1004.73	3.09916
1005.21	3.2081
1005.7	3.31628
1006.18	3.43455
1006.66	3.53422
1007.14	3.68075
1007.62	3.81092
1008.11	3.93596
1008.59	4.07322
1009.07	4.17484
1009.55	4.29973
1010.03	4.44091
1010.52	4.54313
1011	4.6734
1011.48	4.78982
1011.96	4.89038
1012.45	4.99067
1012.93	5.11538
1013.41	5.16918
1013.89	5.2564
1014.37	5.3391
1014.86	5.37905
1015.34	5.42646
1015.82	5.43635
1016.3	5.46902
1016.78	5.47386
1017.27	5.46037
1017.75	5.44948
1018.23	5.39668
1018.71	5.35499
1019.2	5.2845
1019.68	5.21712
1020.16	5.14163
1020.64	5.08006
1021.12	4.99793
1021.61	4.87368
1022.09	4.77991
1022.57	4.69936
1023.05	4.58531
1023.53	4.47402
1024.02	4.35594
1024.5	4.21595
1024.98	4.11754
1025.46	4.00337
1025.94	3.85287
1026.43	3.72811
1026.91	3.57754
1027.39	3.43952
1027.87	3.29154
1028.36	3.15122
1028.84	2.99316
1029.32	2.8722
1029.8	2.70818
1030.28	2.58885
1030.77	2.45024
1031.25	2.32404
1031.73	2.19019
1032.21	2.06573
1032.69	1.92765
1033.18	1.81013
1033.66	1.70645
1034.14	1.62253
1034.62	1.5361
1035.1	1.43734
1035.59	1.36415
1036.07	1.27077
1036.55	1.20727
1037.03	1.14224
1037.52	1.13604
1038	1.06965
1038.48	1.04146
1038.96	1.01545
1039.44	1.0017
1039.93	1.00738
1040.41	0.999527
1040.89	0.976744
1041.37	1.01858
1041.85	1.00419
1042.34	1.03799
1042.82	1.07015
1043.3	1.10963
1043.78	1.14706
1044.27	1.19504
1044.75	1.27021
1045.23	1.31774
1045.71	1.4019
1046.19	1.48204
1046.67	1.57602
1047.16	1.62973
1047.64	1.72003
1048.12	1.82284
1048.6	1.91129
1049.09	2.03251
1049.57	2.13777
1050.05	2.23159
1050.53	2.3454
1051.01	2.47416
1051.5	2.603
1051.98	2.72877
1052.46	2.86326
1052.94	2.98664
1053.42	3.11954
1053.91	3.26805
1054.39	3.38978
1054.87	3.54166
1055.35	3.67799
1055.84	3.82116
1056.32	3.98807
1056.8	4.12463
1057.28	4.28863
1057.76	4.42506
1058.25	4.57025
1058.73	4.71431
1059.21	4.85433
1059.69	4.9755
1060.17	5.0802
1060.66	5.19804
1061.14	5.30981
1061.62	5.44769
1062.1	5.5636
1062.59	5.71198
1063.07	5.87432
1063.55	6.03866
1064.03	6.20368
1064.51	6.38625
1065	6.57293
1065.48	6.75331
1065.96	6.95636
1066.44	7.10616
1066.92	7.26566
1067.41	7.40722
1067.89	7.55431
1068.37	7.67324
1068.85	7.78889
1069.34	7.91818
1069.82	8.00961
1070.3	8.12844
1070.78	8.20997
1071.26	8.3005
1071.74	8.3765
1072.23	8.45713
1072.71	8.50914
1073.19	8.5758
1073.67	8.61588
1074.16	8.66934
1074.64	8.7278
1075.12	8.78284
1075.6	8.82343
1076.08	8.8451
1076.57	8.9113
1077.05	8.97009
1077.53	9.08063
1078.01	9.16777
1078.49	9.25347
1078.98	9.35665
1079.46	9.45952
1079.94	9.53892
1080.42	9.60126
1080.91	9.65928
1081.39	9.7282
1081.87	9.74892
1082.35	9.81282
1082.83	9.84552
1083.32	9.9144
1083.8	9.98502
1084.28	10.071
1084.76	10.1937
1085.24	10.3195
1085.73	10.434
1086.21	10.5302
1086.69	10.5976
1087.17	10.674
1087.65	10.7065
1088.14	10.7283
1088.62	10.7093
1089.1	10.6777
1089.58	10.6567
1090.07	10.6343
1090.55	10.635
1091.03	10.6347
1091.51	10.6604
1091.99	10.6345
1092.48	10.6752
1092.96	10.6919
1093.44	10.7092
1093.92	10.7126
1094.4	10.7226
1094.89	10.7008
1095.37	10.655
1095.85	10.6206
1096.33	10.5563
1096.82	10.4762
1097.3	10.4018
1097.78	10.3127
1098.26	10.2458
1098.74	10.1475
1099.23	10.0952
1099.71	10.0224
1100.19	9.9632
1100.67	9.92352
1101.15	9.892
1101.64	9.84186
1102.12	9.79726
1102.6	9.77497
1103.08	9.73507
1103.57	9.72376
1104.05	9.67601
1104.53	9.64202
1105.01	9.60269
1105.49	9.53742
1105.98	9.49877
1106.46	9.45117
1106.94	9.41349
1107.42	9.33969
1107.9	9.30404
1108.39	9.23983
1108.87	9.17943
1109.35	9.16503
1109.83	9.09577
1110.32	9.05824
1110.8	9.01051
1111.28	8.9518
1111.76	8.91938
1112.24	8.84878
1112.72	8.77148
1113.21	8.72198
1113.69	8.68251
1114.17	8.6123
1114.65	8.54971
1115.14	8.51213
1115.62	8.45229
1116.1	8.4128
1116.58	8.36351
1117.06	8.31508
1117.55	8.27088
1118.03	8.22746
1118.51	8.18004
1118.99	8.1351
1119.47	8.09134
1119.96	8.06247
1120.44	7.98441
1120.92	7.93781
1121.4	7.89607
1121.88	7.84842
1122.37	7.83076
1122.85	7.7992
1123.33	7.77509
1123.81	7.74861
1124.3	7.73312
1124.78	7.6988
1125.26	7.68389
1125.74	7.65413
1126.22	7.65033
1126.71	7.61693
1127.19	7.58461
1127.67	7.58017
1128.15	7.57046
1128.63	7.52633
1129.12	7.51174
1129.6	7.49503
1130.08	7.46699
1130.56	7.45035
1131.05	7.4284
1131.53	7.40965
1132.01	7.37454
1132.49	7.39366
1132.97	7.36868
1133.46	7.35465
1133.94	7.34131
1134.42	7.35329
1134.9	7.31998
1135.38	7.33672
1135.87	7.30891
1136.35	7.30745
1136.83	7.32393
1137.31	7.30139
1137.8	7.29418
1138.28	7.31809
1138.76	7.32194
1139.24	7.31865
1139.72	7.32256
1140.21	7.33756
1140.69	7.33385
1141.17	7.35132
1141.65	7.36359
1142.13	7.375
1142.62	7.39638
1143.1	7.41859
1143.58	7.4269
1144.06	7.48
1144.55	7.49348
1145.03	7.5255
1145.51	7.55325
1145.99	7.57305
1146.47	7.62137
1146.96	7.6543
1147.44	7.67994
1147.92	7.71598
1148.4	7.73037
1148.88	7.76941
1149.37	7.82384
1149.85	7.84079
1150.33	7.87701
1150.81	7.92812
1151.3	7.96829
1151.78	7.99695
1152.26	8.02777
1152.74	8.06606
1153.22	8.09569
1153.7	8.15706
1154.19	8.19351
1154.67	8.26376
1155.15	8.2729
1155.63	8.3401
1156.12	8.371
1156.6	8.42557
1157.08	8.46862
1157.56	8.52877
1158.04	8.5536
1158.53	8.62779
1159.01	8.68156
1159.49	8.73136
1159.97	8.76516
1160.45	8.84087
1160.94	8.86546
1161.42	8.93226
1161.9	9.01174
1162.38	9.06469
1162.87	9.10545
1163.35	9.15486
1163.83	9.20602
1164.31	9.29321
1164.79	9.32775
1165.28	9.39915
1165.76	9.45109
1166.24	9.51262
1166.72	9.57134
1167.2	9.63807
1167.69	9.71729
1168.17	9.77044
1168.65	9.83335
1169.13	9.89632
1169.62	9.94505
1170.1	10.0044
1170.58	10.0731
1171.06	10.1351
1171.54	10.205
1172.03	10.2643
1172.51	10.3001
1172.99	10.3926
1173.47	10.4749
1173.95	10.5165
1174.44	10.5854
1174.92	10.6337
1175.4	10.7043
1175.88	10.7781
1176.37	10.8301
1176.85	10.9231
1177.33	10.9773
1177.81	11.0302
1178.29	11.0965
1178.78	11.1502
1179.26	11.209
1179.74	11.2786
1180.22	11.3498
1180.7	11.4022
1181.19	11.4763
1181.67	11.5062
1182.15	11.5818
1182.63	11.6441
1183.11	11.6993
1183.6	11.7603
1184.08	11.8109
1184.56	11.8844
1185.04	11.9615
1185.53	11.9788
1186.01	12.0782
1186.49	12.1274
1186.97	12.1531
1187.45	12.2198
1187.94	12.2797
1188.42	12.3323
1188.9	12.393
1189.38	12.4412
1189.86	12.493
1190.35	12.5494
1190.83	12.6013
1191.31	12.6428
1191.79	12.682
1192.28	12.7244
1192.76	12.7738
1193.24	12.823
1193.72	12.8772
1194.2	12.9035
1194.68	12.9681
1195.17	13.0121
1195.65	13.0643
1196.13	13.0996
1196.61	13.1487
1197.1	13.1895
1197.58	13.2379
1198.06	13.2902
1198.54	13.3216
1199.02	13.3786
1199.51	13.4134
1199.99	13.4582
1200.47	13.4911
1200.95	13.5063
1201.43	13.5698
1201.92	13.5904
1202.4	13.6284
1202.88	13.6401
1203.36	13.687
1203.85	13.7074
1204.33	13.7279
1204.81	13.7749
1205.29	13.7891
1205.77	13.8197
1206.26	13.8487
1206.74	13.8812
1207.22	13.8978
1207.7	13.9248
1208.18	13.954
1208.67	14.0037
1209.15	14.0066
1209.63	14.0453
1210.11	14.0654
1210.6	14.0867
1211.08	14.1118
1211.56	14.1293
1212.04	14.1572
1212.52	14.1688
1213.01	14.1972
1213.49	14.2036
1213.97	14.2139
1214.45	14.2259
1214.93	14.2521
1215.42	14.2686
1215.9	14.2728
1216.38	14.2699
1216.86	14.2783
1217.35	14.2988
1217.83	14.2998
1218.31	14.2956
1218.79	14.2919
1219.27	14.2894
1219.76	14.3171
1220.24	14.3006
1220.72	14.3018
1221.2	14.2759
1221.68	14.3203
1222.17	14.3193
1222.65	14.2935
1223.13	14.3044
1223.61	14.302
1224.09	14.2865
1224.58	14.2955
1225.06	14.3111
1225.54	14.304
1226.02	14.3011
1226.51	14.2943
1226.99	14.2821
1227.47	14.2675
1227.95	14.2697
1228.43	14.2459
1228.91	14.2435
1229.4	14.2395
1229.88	14.223
1230.36	14.1999
1230.84	14.1894
1231.33	14.1788
1231.81	14.1813
1232.29	14.1532
1232.77	14.1446
1233.25	14.116
1233.74	14.1054
1234.22	14.1027
1234.7	14.085
1235.18	14.0678
1235.66	14.0544
1236.15	14.0445
1236.63	14.0303
1237.11	14.0091
1237.59	14.0053
1238.08	13.9694
1238.56	13.9557
1239.04	13.9499
1239.52	13.9458
1240	13.9144
1240.49	13.8831
1240.97	13.8531
1241.45	13.8594
1241.93	13.8341
1242.41	13.8005
1242.9	13.7612
1243.38	13.7368
1243.86	13.6965
1244.34	13.6935
1244.83	13.6681
1245.31	13.6464
1245.79	13.6074
1246.27	13.5922
1246.75	13.5721
1247.24	13.5485
1247.72	13.5283
1248.2	13.52
1248.68	13.4644
1249.16	13.4554
1249.65	13.439
1250.13	13.4117
1250.61	13.3758
1251.09	13.37
1251.58	13.3354
1252.06	13.3147
1252.54	13.2868
1253.02	13.2688
1253.5	13.2432
1253.98	13.2289
1254.47	13.2032
1254.95	13.1832
1255.43	13.1568
1255.91	13.1381
1256.4	13.0947
1256.88	13.067
1257.36	13.0602
1257.84	13.0295
1258.32	13.032
1258.81	13.0119
1259.29	12.9842
1259.77	12.9688
1260.25	12.9466
1260.73	12.9148
1261.22	12.888
1261.7	12.8815
1262.18	12.8476
1262.66	12.8522
1263.15	12.8313
1263.63	12.8089
1264.11	12.7778
1264.59	12.7734
1265.07	12.7337
1265.56	12.7311
1266.04	12.7015
1266.52	12.6958
1267	12.6802
1267.48	12.6537
1267.97	12.627
1268.45	12.6338
1268.93	12.6096
1269.41	12.6091
1269.89	12.6048
1270.38	12.5805
1270.86	12.5604
1271.34	12.5647
1271.82	12.5406
1272.31	12.5257
1272.79	12.515
1273.27	12.5121
1273.75	12.5034
1274.23	12.4717
1274.72	12.4573
1275.2	12.4596
1275.68	12.4243
1276.16	12.427
1276.64	12.4271
1277.13	12.4135
1277.61	12.4028
1278.09	12.3972
1278.57	12.3922
1279.06	12.3692
1279.54	12.3787
1280.02	12.3538
1280.5	12.3464
1280.98	12.3573
1281.47	12.3601
1281.95	12.35
1282.43	12.3454
1282.91	12.3585
1283.39	12.3537
1283.88	12.3517
1284.36	12.3442
1284.84	12.3519
1285.32	12.3634
1285.81	12.35
1286.29	12.3499
1286.77	12.3522
1287.25	12.3576
1287.73	12.3692
1288.22	12.3514
1288.7	12.3603
1289.18	12.34
1289.66	12.3324
1290.14	12.3474
1290.63	12.3494
1291.11	12.3206
1291.59	12.3527
1292.07	12.3411
1292.56	12.3502
1293.04	12.3433
1293.52	12.3552
1294	12.3687
1294.48	12.3867
1294.96	12.3736
1295.45	12.3882
1295.93	12.3886
1296.41	12.3815
1296.89	12.3897
1297.38	12.4043
1297.86	12.4094
1298.34	12.4164
1298.82	12.4119
1299.3	12.4157
1299.79	12.4226
1300.27	12.4204
1300.75	12.4408
1301.23	12.4466
1301.71	12.4361
1302.2	12.456
1302.68	12.4791
1303.16	12.4791
1303.64	12.4864
1304.13	12.4703
1304.61	12.4907
1305.09	12.5121
1305.57	12.522
1306.05	12.521
1306.54	12.5072
1307.02	12.5165
1307.5	12.5308
1307.98	12.5154
1308.46	12.5268
1308.95	12.5325
1309.43	12.5498
1309.91	12.5475
1310.39	12.5825
1310.88	12.5809
1311.36	12.6036
1311.84	12.6023
1312.32	12.6338
1312.8	12.6413
1313.29	12.6479
1313.77	12.6885
1314.25	12.696
1314.73	12.7065
1315.21	12.7079
1315.7	12.7356
1316.18	12.7719
1316.66	12.7764
1317.14	12.7922
1317.62	12.7949
1318.11	12.8135
1318.59	12.8196
1319.07	12.8308
1319.55	12.8503
1320.04	12.8492
1320.52	12.8738
1321	12.8809
1321.48	12.9016
1321.96	12.9086
1322.45	12.932
1322.93	12.9411
1323.41	12.9484
1323.89	12.9779
1324.38	13.0068
1324.86	13.0375
1325.34	13.0369
1325.82	13.0909
1326.3	13.1028
1326.79	13.1254
1327.27	13.1619
1327.75	13.1791
1328.23	13.2214
1328.71	13.2229
1329.2	13.2388
1329.68	13.2709
1330.16	13.2762
1330.64	13.3265
1331.12	13.3527
1331.61	13.3653
1332.09	13.3916
1332.57	13.4138
1333.05	13.4513
1333.54	13.4804
1334.02	13.4886
1334.5	13.518
1334.98	13.5073
1335.46	13.5543
1335.94	13.5521
1336.43	13.575
1336.91	13.6015
1337.39	13.6153
1337.87	13.6416
1338.36	13.6652
1338.84	13.663
1339.32	13.6953
1339.8	13.7458
1340.28	13.7441
1340.77	13.756
1341.25	13.7897
1341.73	13.8085
1342.21	13.8404
1342.69	13.8707
1343.18	13.8947
1343.66	13.9322
1344.14	13.9464
1344.62	13.9643
1345.11	14.0035
1345.59	14.0487
1346.07	14.0705
1346.55	14.0962
1347.03	14.1381
1347.52	14.1796
1348	14.194
1348.48	14.231
1348.96	14.2746
1349.44	14.3148
1349.93	14.3323
1350.41	14.4
1350.89	14.4035
1351.37	14.439
1351.86	14.498
1352.34	14.5111
1352.82	14.5655
1353.3	14.5719
1353.78	14.5969
1354.27	14.6304
1354.75	14.6707
1355.23	14.6718
1355.71	14.7119
1356.19	14.7347
1356.68	14.7597
1357.16	14.8038
1357.64	14.8284
1358.12	14.8644
1358.61	14.887
1359.09	14.9239
1359.57	14.9474
1360.05	14.9755
1360.53	15.0158
1361.02	15.0645
1361.5	15.0801
1361.98	15.1014
1362.46	15.1401
1362.94	15.1689
[truncated: 5,470 more rows]
