# Supplementary material for: Dispersion Compensation and Multi-Beam Interference Correction Algorithm for Thickness Measurement of SiC Epitaxial Layer
Source: Sensors (Basel). 2026 May 8;26(10):2965. doi: 10.3390/s26102965 (PMC13210685; doi:10.3390/s26102965)
Supplement: Supplementary file 1 [file sensors-26-02965-s001.zip › Attachment S3.xlsx]

## Sheet: Sheet1
Wavenumber (cm-1)	Reflectance (%)
399.675	0
400.157	79.802
400.639	79.4114
401.121	79.1111
401.603	78.8279
402.085	78.6349
402.567	78.4846
403.05	78.3798
403.532	78.2989
404.014	78.2123
404.496	78.1494
404.978	78.1049
405.46	78.0063
405.942	77.9068
406.424	77.8071
406.906	77.6662
407.389	77.5276
407.871	77.3878
408.353	77.2699
408.835	77.1672
409.317	77.0978
409.799	77.0593
410.281	77.0487
410.763	77.069
411.245	77.0828
411.728	77.1466
412.21	77.189
412.692	77.2078
413.174	77.2279
413.656	77.2935
414.138	77.3441
414.62	77.3957
415.103	77.5041
415.585	77.629
416.067	77.7761
416.549	77.989
417.031	78.1968
417.513	78.406
417.995	78.5597
418.477	78.6491
418.959	78.6285
419.442	78.4596
419.924	78.1957
420.406	77.885
420.888	77.5759
421.37	77.2719
421.852	76.9838
422.334	76.7345
422.816	76.5185
423.298	76.3473
423.781	76.1724
424.263	76.0605
424.745	75.9251
425.227	75.8121
425.709	75.6779
426.191	75.5636
426.673	75.3885
427.155	75.2117
427.637	75.0566
428.12	74.8818
428.602	74.7624
429.084	74.6445
429.566	74.5467
430.048	74.4826
430.53	74.4339
431.012	74.4366
431.494	74.5117
431.977	74.5643
432.459	74.6202
432.941	74.6877
433.423	74.7294
433.905	74.7701
434.387	74.7659
434.869	74.7424
435.351	74.6554
435.834	74.5066
436.316	74.3511
436.798	74.1724
437.28	74.0174
437.762	73.7995
438.244	73.6253
438.726	73.4767
439.208	73.3465
439.69	73.2607
440.173	73.2152
440.655	73.1764
441.137	73.1622
441.619	73.128
442.101	73.113
442.583	73.1016
443.065	73.0759
443.547	73.024
444.029	72.9642
444.512	72.8849
444.994	72.8376
445.476	72.7528
445.958	72.6827
446.44	72.576
446.922	72.4591
447.404	72.2869
447.886	72.1308
448.368	71.9363
448.851	71.7486
449.333	71.5338
449.815	71.3296
450.297	71.1675
450.779	70.9801
451.261	70.8205
451.743	70.7028
452.226	70.5714
452.708	70.5073
453.19	70.4039
453.672	70.3396
454.154	70.2822
454.636	70.2167
455.118	70.1445
455.6	70.0806
456.082	70.0349
456.565	69.9511
457.047	69.8589
457.529	69.7858
458.011	69.6904
458.493	69.6014
458.975	69.4792
459.457	69.3706
459.939	69.2164
460.421	69.0721
460.904	68.9034
461.386	68.7091
461.868	68.5132
462.35	68.3564
462.832	68.1656
463.314	68.0021
463.796	67.8592
464.278	67.7077
464.76	67.5585
465.243	67.42
465.725	67.3183
466.207	67.2219
466.689	67.1393
467.171	67.0639
467.653	66.9435
468.135	66.881
468.617	66.7744
469.099	66.6666
469.582	66.5496
470.064	66.3908
470.546	66.2373
471.028	66.0484
471.51	65.8275
471.992	65.5916
472.474	65.3157
472.957	65.0475
473.439	64.7576
473.921	64.4813
474.403	64.201
474.885	63.9531
475.367	63.7185
475.849	63.5074
476.331	63.3008
476.813	63.1001
477.296	62.9296
477.778	62.7984
478.26	62.6259
478.742	62.5008
479.224	62.3459
479.706	62.2198
480.188	62.0789
480.67	61.919
481.152	61.7574
481.635	61.5832
482.117	61.4095
482.599	61.1975
483.081	60.98
483.563	60.774
484.045	60.5758
484.527	60.369
485.009	60.1381
485.491	59.9437
485.974	59.7285
486.456	59.5048
486.938	59.3037
487.42	59.1019
487.902	58.8896
488.384	58.6736
488.866	58.4406
489.348	58.241
489.831	58.005
490.313	57.7348
490.795	57.527
491.277	57.2476
491.759	56.9937
492.241	56.688
492.723	56.4043
493.205	56.1045
493.688	55.7855
494.17	55.5013
494.652	55.1997
495.134	54.9
495.616	54.6011
496.098	54.3357
496.58	54.052
497.062	53.7883
497.544	53.5242
498.027	53.2821
498.509	53.0118
498.991	52.7564
499.473	52.4982
499.955	52.2238
500.437	51.9395
500.919	51.6538
501.401	51.3427
501.884	51.0374
502.366	50.7502
502.848	50.4208
503.33	50.1314
503.812	49.8271
504.294	49.5265
504.776	49.2398
505.258	48.9401
505.74	48.6162
506.223	48.2848
506.705	47.9395
507.187	47.6004
507.669	47.2311
508.151	46.8533
508.633	46.4953
509.115	46.17
509.597	45.8306
510.079	45.5232
510.562	45.1998
511.044	44.9009
511.526	44.6051
512.008	44.3108
512.49	43.9923
512.972	43.6919
513.454	43.3936
513.936	43.0812
514.418	42.7056
514.901	42.3625
515.383	41.9706
515.865	41.5587
516.347	41.1137
516.829	40.6654
517.311	40.1942
517.793	39.7141
518.275	39.2193
518.758	38.7314
519.24	38.2451
519.722	37.7544
520.204	37.2921
520.686	36.8529
521.168	36.4047
521.65	35.9676
522.132	35.5525
522.615	35.1294
523.097	34.7173
523.579	34.2859
524.061	33.8697
524.543	33.4444
525.025	33.0176
525.507	32.5516
525.989	32.0921
526.471	31.6586
526.954	31.2017
527.436	30.7623
527.918	30.2969
528.4	29.8729
528.882	29.4243
529.364	28.9703
529.846	28.554
530.328	28.1176
530.811	27.6978
531.293	27.2396
531.775	26.7994
532.257	26.3588
532.739	25.9036
533.221	25.5185
533.703	25.083
534.185	24.6773
534.667	24.2445
535.149	23.7908
535.632	23.3612
536.114	22.933
536.596	22.5039
537.078	22.0662
537.56	21.5987
538.042	21.1764
538.524	20.7378
539.006	20.3031
539.489	19.8685
539.971	19.4478
540.453	19.0105
540.935	18.5854
541.417	18.1782
541.899	17.7471
542.381	17.3325
542.863	16.9456
543.346	16.5173
543.828	16.0906
544.31	15.6823
544.792	15.2458
545.274	14.8455
545.756	14.4651
546.238	14.0497
546.72	13.654
547.202	13.2526
547.685	12.8643
548.167	12.4932
548.649	12.1198
549.131	11.7457
549.613	11.4064
550.095	11.0708
550.577	10.7195
551.059	10.3812
551.542	10.0546
552.024	9.74581
552.506	9.43599
552.988	9.14776
553.47	8.86035
553.952	8.55361
554.434	8.29044
554.916	8.01397
555.398	7.73429
555.881	7.45924
556.363	7.19345
556.845	6.94537
557.327	6.67513
557.809	6.4111
558.291	6.19275
558.773	5.94643
559.255	5.72326
559.737	5.49941
560.22	5.31043
560.702	5.122
561.184	4.94601
561.666	4.8008
562.148	4.6535
562.63	4.51458
563.112	4.37815
563.594	4.27503
564.077	4.16782
564.559	4.07165
565.041	3.97882
565.523	3.88464
566.005	3.81324
566.487	3.76017
566.969	3.7307
567.451	3.66288
567.933	3.63955
568.416	3.62481
568.898	3.62187
569.38	3.64163
569.862	3.63693
570.344	3.64939
570.826	3.69666
571.308	3.73222
571.79	3.78907
572.273	3.82509
572.755	3.85753
573.237	3.99195
573.719	4.0619
574.201	4.15356
574.683	4.26811
575.165	4.39462
575.647	4.54405
576.13	4.69427
576.612	4.86238
577.094	5.0329
577.576	5.18802
578.058	5.37049
578.54	5.54473
579.022	5.72547
579.504	5.92475
579.986	6.10453
580.468	6.30188
580.951	6.50361
581.433	6.73027
581.915	6.96418
582.397	7.20339
582.879	7.45027
583.361	7.69947
583.843	7.99544
584.325	8.3056
584.808	8.6114
585.29	8.93592
585.772	9.24249
586.254	9.58377
586.736	9.88781
587.218	10.2066
587.7	10.5355
588.182	10.8435
588.664	11.1826
589.147	11.5034
589.629	11.8233
590.111	12.159
590.593	12.5457
591.075	12.9074
591.557	13.2846
592.039	13.6434
592.521	14.0548
593.004	14.4453
593.486	14.8326
593.968	15.2243
594.45	15.6163
594.932	16.0285
595.414	16.3878
595.896	16.7884
596.378	17.1871
596.861	17.5806
597.343	17.9739
597.825	18.3615
598.307	18.7732
598.789	19.1554
599.271	19.5437
599.753	19.949
600.235	20.3461
600.717	20.7836
601.199	21.1844
601.682	21.6009
602.164	22.0023
602.646	22.4421
603.128	22.8337
603.61	23.2369
604.092	23.6559
604.574	24.0731
605.057	24.4646
605.539	24.8626
606.021	25.2566
606.503	25.6527
606.985	26.0547
607.467	26.4427
607.949	26.8411
608.431	27.2224
608.913	27.6169
609.395	27.9977
609.878	28.3895
610.36	28.7743
610.842	29.1477
611.324	29.5434
611.806	29.9189
612.288	30.3058
612.77	30.6728
613.252	31.0587
613.735	31.419
614.217	31.8201
614.699	32.217
615.181	32.638
615.663	33.007
616.145	33.4149
616.627	33.8318
617.109	34.2065
617.591	34.6473
618.074	35.0112
618.556	35.4407
619.038	35.7912
619.52	36.1936
620.002	36.5433
620.484	36.9175
620.966	37.2796
621.448	37.6354
621.931	38.0077
622.413	38.3717
622.895	38.7279
623.377	39.0647
623.859	39.4377
624.341	39.8078
624.823	40.1657
625.305	40.5107
625.788	40.882
626.27	41.2366
626.752	41.5791
627.234	41.9195
627.716	42.2326
628.198	42.5636
628.68	42.8811
629.162	43.19
629.644	43.4909
630.126	43.7929
630.609	44.0673
631.091	44.3607
631.573	44.6732
632.055	44.9764
632.537	45.2631
633.019	45.5308
633.501	45.8517
633.984	46.1512
634.466	46.4519
634.948	46.7875
635.43	47.0808
635.912	47.4151
636.394	47.7031
636.876	48.0314
637.358	48.3217
637.84	48.5944
638.322	48.8962
638.805	49.1814
639.287	49.4661
639.769	49.7354
640.251	49.9893
640.733	50.2405
641.215	50.4947
641.697	50.7335
642.179	50.963
642.662	51.2229
643.144	51.4606
643.626	51.7109
644.108	51.945
644.59	52.1481
645.072	52.3871
645.554	52.6028
646.036	52.8374
646.519	53.0415
647.001	53.2584
647.483	53.4773
647.965	53.6706
648.447	53.8678
648.929	54.0738
649.411	54.2879
649.893	54.4955
650.375	54.7198
650.857	54.9064
651.34	55.1006
651.822	55.3395
652.304	55.5384
652.786	55.7532
653.268	55.9922
653.75	56.1822
654.232	56.3925
654.715	56.6204
655.197	56.8368
655.679	57.0294
656.161	57.2249
656.643	57.4151
657.125	57.6099
657.607	57.7748
658.089	57.9759
658.571	58.127
659.053	58.3174
659.536	58.4603
660.018	58.609
660.5	58.7835
660.982	58.9507
661.464	59.0799
661.946	59.238
662.428	59.415
662.91	59.5334
663.393	59.7051
663.875	59.8244
664.357	59.9452
664.839	60.0892
665.321	60.2245
665.803	60.3801
666.285	60.5323
666.767	60.7112
667.25	60.9027
667.732	61.1342
668.214	61.333
668.696	61.5444
669.178	61.7543
669.66	61.9083
670.142	62.0484
670.624	62.1715
671.106	62.2804
671.588	62.3613
672.071	62.4599
672.553	62.5383
673.035	62.627
673.517	62.7418
673.999	62.8436
674.481	62.9497
674.963	63.0634
675.445	63.1867
675.928	63.2997
676.41	63.4091
676.892	63.5239
677.374	63.6218
677.856	63.7516
678.338	63.8782
678.82	63.995
679.302	64.11
679.784	64.2189
680.267	64.3414
680.749	64.449
681.231	64.5666
681.713	64.674
682.195	64.789
682.677	64.922
683.159	65.0577
683.641	65.1667
684.124	65.2719
684.606	65.3572
685.088	65.4908
685.57	65.5867
686.052	65.6742
686.534	65.7533
687.016	65.8572
687.498	65.9188
687.981	65.9942
688.463	66.0858
688.945	66.173
689.427	66.2301
689.909	66.3196
690.391	66.4084
690.873	66.5015
691.355	66.5862
691.837	66.6779
692.32	66.769
692.802	66.8659
693.284	66.9756
693.766	67.0773
694.248	67.1717
694.73	67.2572
695.212	67.3588
695.694	67.4237
696.177	67.5025
696.659	67.5827
697.141	67.6559
697.623	67.6917
698.105	67.7686
698.587	67.8436
699.069	67.8996
699.551	67.9387
700.033	68.0014
700.515	68.0531
700.998	68.1196
701.48	68.1767
701.962	68.232
702.444	68.2981
702.926	68.3494
703.408	68.4052
703.89	68.4994
704.372	68.5678
704.855	68.627
705.337	68.6851
705.819	68.744
706.301	68.8206
706.783	68.8824
707.265	68.9244
707.747	68.9859
708.229	69.0321
708.712	69.0816
709.194	69.134
709.676	69.164
710.158	69.2054
710.64	69.2425
711.122	69.2793
711.604	69.3236
712.086	69.3655
712.568	69.4224
713.051	69.47
713.533	69.5403
714.015	69.5739
714.497	69.615
714.979	69.6743
715.461	69.7235
715.943	69.744
716.425	69.7996
716.908	69.844
717.39	69.8812
717.872	69.8907
718.354	69.954
718.836	69.965
719.318	70.0009
719.8	70.0385
720.282	70.0773
720.764	70.1234
721.247	70.1523
721.729	70.1781
722.211	70.2028
722.693	70.2763
723.175	70.291
723.657	70.346
724.139	70.3795
724.621	70.404
725.104	70.4365
725.586	70.4874
726.068	70.5055
726.55	70.5435
727.032	70.5697
727.514	70.5971
727.996	70.6308
728.478	70.6444
728.96	70.6641
729.442	70.7032
729.925	70.725
730.407	70.752
730.889	70.7295
731.371	70.7504
731.853	70.7413
732.335	70.7602
732.817	70.7801
733.299	70.7544
733.782	70.7432
734.264	70.7577
734.746	70.7369
735.228	70.7898
735.71	70.7746
736.192	70.7908
736.674	70.7869
737.156	70.8302
737.639	70.8308
738.121	70.8566
738.603	70.8569
739.085	70.8651
739.567	70.8668
740.049	70.8581
740.531	70.8903
741.013	70.8825
741.495	70.877
741.977	70.9079
742.46	70.9029
742.942	70.9061
743.424	70.9113
743.906	70.9299
744.388	70.9171
744.87	70.9412
745.352	70.9499
745.835	70.9507
746.317	70.9623
746.799	70.9546
747.281	70.9682
747.763	70.9637
748.245	70.9585
748.727	70.9605
749.209	70.9476
749.691	70.9344
750.174	70.9578
750.656	70.9347
751.138	70.9515
751.62	70.9515
752.102	70.9405
752.584	70.9237
753.066	70.9298
753.548	70.9199
754.03	70.909
754.513	70.9029
754.995	70.8817
755.477	70.867
755.959	70.8292
756.441	70.8301
756.923	70.7823
757.405	70.7897
757.888	70.7598
758.37	70.73
758.852	70.7299
759.334	70.7096
759.816	70.7112
760.298	70.6872
760.78	70.7025
761.262	70.6756
761.744	70.6346
762.226	70.6544
762.709	70.6296
763.191	70.6014
763.673	70.5857
764.155	70.5396
764.637	70.5359
765.119	70.508
765.601	70.4659
766.083	70.4423
766.566	70.411
767.048	70.3733
767.53	70.3461
768.012	70.3576
768.494	70.3409
768.976	70.2947
769.458	70.2737
769.94	70.2517
770.423	70.2216
770.904	70.1844
771.387	70.1806
771.869	70.1796
772.351	70.139
772.833	70.1076
773.315	70.0997
773.797	70.0675
774.279	70.0203
774.761	69.9892
775.244	69.9489
775.726	69.9079
776.208	69.8494
776.69	69.8018
777.172	69.7406
777.654	69.7027
778.136	69.6639
778.618	69.6342
779.101	69.589
779.583	69.5663
780.065	69.5256
780.547	69.5007
781.029	69.4642
781.511	69.4116
781.993	69.3515
782.475	69.3436
782.957	69.281
783.44	69.2198
783.922	69.1821
784.404	69.1089
784.886	69.0519
785.368	68.9739
785.85	68.952
786.332	68.8948
786.814	68.82
787.297	68.7564
787.779	68.717
788.261	68.6474
788.743	68.5851
789.225	68.5066
789.707	68.4489
790.189	68.4237
790.671	68.3776
791.153	68.3008
791.636	68.2521
792.118	68.1879
792.6	68.1349
793.082	68.0662
793.564	68.0121
794.046	67.9528
794.528	67.8867
795.01	67.8477
795.493	67.7866
795.975	67.6935
796.457	67.6201
796.939	67.5366
797.421	67.4704
797.903	67.4166
798.385	67.3378
798.867	67.2651
799.35	67.2015
799.832	67.1316
800.314	67.0665
800.796	66.9892
801.278	66.927
801.76	66.8362
802.242	66.7576
802.724	66.6765
803.206	66.5922
803.688	66.514
804.171	66.4318
804.653	66.3276
805.135	66.2684
805.617	66.1672
806.099	66.0772
806.581	66.0056
807.063	65.9278
807.545	65.8446
808.028	65.7654
808.51	65.6723
808.992	65.5847
809.474	65.4922
809.956	65.4033
810.438	65.2912
810.92	65.2307
811.402	65.1097
811.885	65.0158
812.367	64.9181
812.849	64.8414
813.331	64.725
813.813	64.6181
814.295	64.5136
814.777	64.3871
815.259	64.2637
815.741	64.1326
816.223	64.0102
816.706	63.8759
817.188	63.7984
817.67	63.6686
818.152	63.5683
818.634	63.4434
819.116	63.3519
819.598	63.2392
820.08	63.134
820.563	63.0133
821.045	62.8894
821.527	62.7715
822.009	62.6582
822.491	62.5283
822.973	62.4348
823.455	62.2796
823.937	62.1672
824.42	62.0374
824.902	61.9074
825.384	61.7619
825.866	61.6261
826.348	61.5115
826.83	61.3791
827.312	61.2659
827.794	61.1158
828.277	60.9606
828.759	60.8271
829.241	60.6857
829.723	60.5602
830.205	60.4051
830.687	60.2683
831.169	60.0864
831.651	59.9462
832.133	59.8087
832.615	59.6518
833.098	59.5161
833.58	59.3316
834.062	59.1906
834.544	59.033
835.026	58.8725
835.508	58.7019
835.99	58.5429
836.472	58.3719
836.955	58.1986
837.437	58.0441
837.919	57.8467
838.401	57.704
838.883	57.4984
839.365	57.3418
839.847	57.1705
840.329	57.0017
840.812	56.8314
841.294	56.6503
841.776	56.472
842.258	56.278
842.74	56.0963
843.222	55.9233
843.704	55.7301
844.186	55.5402
844.668	55.3272
845.15	55.1465
845.633	54.9323
846.115	54.7324
846.597	54.5116
847.079	54.3042
847.561	54.1229
848.043	53.8805
848.525	53.6872
849.007	53.4582
849.49	53.2318
849.972	53.0241
850.454	52.8091
850.936	52.61
851.418	52.4033
851.9	52.1798
852.382	51.9567
852.864	51.7622
853.347	51.5421
853.829	51.3152
854.311	51.107
854.793	50.8936
855.275	50.6572
855.757	50.4382
856.239	50.2175
856.721	49.9598
857.203	49.7341
857.686	49.4829
858.168	49.2259
858.65	48.9778
859.132	48.7247
859.614	48.4619
860.096	48.2022
860.578	47.9523
861.06	47.672
861.543	47.4012
862.025	47.1432
862.507	46.8955
862.989	46.6273
863.471	46.3709
863.953	46.083
864.435	45.8116
864.917	45.5259
865.399	45.2382
865.882	44.9461
866.364	44.6511
866.846	44.3819
867.328	44.0833
867.81	43.7932
868.292	43.5139
868.774	43.2002
869.256	42.929
869.739	42.6137
870.221	42.3308
870.703	42.0226
871.185	41.7152
871.667	41.4041
872.149	41.0986
872.631	40.775
873.113	40.4505
873.596	40.1257
874.077	39.8244
874.56	39.5169
875.042	39.1707
875.524	38.8631
876.006	38.5345
876.488	38.2072
876.97	37.8806
877.452	37.5534
877.934	37.2264
878.417	36.8953
878.899	36.5505
879.381	36.1826
879.863	35.847
880.345	35.5158
880.827	35.1509
881.309	34.823
881.791	34.4661
882.274	34.118
882.756	33.763
883.238	33.4096
883.72	33.0437
884.202	32.7032
884.684	32.3442
885.166	31.9857
885.648	31.6218
886.13	31.2607
886.612	30.9177
887.095	30.5343
887.577	30.1674
888.059	29.7915
888.541	29.415
889.023	29.032
889.505	28.6892
889.987	28.3284
890.47	27.938
890.952	27.5482
891.434	27.1754
891.916	26.7951
892.398	26.4243
892.88	26.0394
893.362	25.6724
893.844	25.2896
894.326	24.9133
894.809	24.5169
895.291	24.1519
895.773	23.7763
896.255	23.3875
896.737	23.0029
897.219	22.6134
897.701	22.2321
898.183	21.8433
898.665	21.455
899.148	21.062
899.63	20.6935
900.112	20.2951
900.594	19.9002
901.076	19.5155
901.558	19.1182
902.04	18.7417
902.523	18.3658
903.005	17.9835
903.487	17.6137
903.969	17.2296
904.451	16.8783
904.933	16.4628
905.415	16.1115
905.897	15.7386
906.379	15.3529
906.861	15.0001
907.344	14.6348
907.826	14.2849
908.308	13.906
908.79	13.5383
909.272	13.1841
909.754	12.8399
910.236	12.4625
910.718	12.1138
911.201	11.7732
911.683	11.4461
912.165	11.1013
912.647	10.7633
913.129	10.4321
913.611	10.1235
914.093	9.79489
914.575	9.47104
915.057	9.16413
915.54	8.82489
916.022	8.51794
916.504	8.19436
916.986	7.89092
917.468	7.58646
917.95	7.26687
918.432	6.98645
918.914	6.67036
919.396	6.37546
919.879	6.09265
920.361	5.81732
920.843	5.55699
921.325	5.30458
921.807	5.05623
922.289	4.80447
922.771	4.57503
923.253	4.33421
923.736	4.10275
924.218	3.86432
924.7	3.66632
925.182	3.43257
925.664	3.21431
926.146	3.00739
926.628	2.79937
927.11	2.61513
927.592	2.43469
928.075	2.23848
928.557	2.06276
929.039	1.9048
929.521	1.75575
930.003	1.60423
930.485	1.46057
930.967	1.31447
931.449	1.20514
931.932	1.08905
932.414	0.951116
932.896	0.861705
933.378	0.772166
933.86	0.68358
934.342	0.61063
934.824	0.529143
935.306	0.459076
935.788	0.401852
936.271	0.324871
936.753	0.279248
937.235	0.241189
937.717	0.230297
938.199	0.189581
938.681	0.183402
939.163	0.166149
939.645	0.140877
940.128	0.157344
940.61	0.134385
941.092	0.16361
941.574	0.190763
942.056	0.209592
942.538	0.234245
943.02	0.296041
943.502	0.338729
943.984	0.40092
944.467	0.489597
944.949	0.567669
945.431	0.652521
945.913	0.733303
946.395	0.830658
946.877	0.928681
947.359	1.04146
947.841	1.15706
948.323	1.27132
948.806	1.40843
949.288	1.54374
949.77	1.68414
950.252	1.81951
950.734	1.95936
951.216	2.13181
951.698	2.29271
952.18	2.42084
952.663	2.62185
953.145	2.79927
953.627	2.96625
954.109	3.1545
954.591	3.32535
955.073	3.53046
955.555	3.73889
956.037	3.94692
956.519	4.16643
957.002	4.38173
957.484	4.60878
957.966	4.82759
958.448	5.06894
958.93	5.30316
959.412	5.53701
959.894	5.78929
960.376	6.04435
960.859	6.26926
961.341	6.53862
961.823	6.76599
962.305	7.04773
962.787	7.29955
963.269	7.58402
963.751	7.85061
964.233	8.11801
964.716	8.38899
965.198	8.67135
965.68	8.9677
966.162	9.2545
966.644	9.53412
967.126	9.82634
967.608	10.1249
968.09	10.4434
968.572	10.7371
969.054	11.0085
969.537	11.3263
970.019	11.6232
970.501	11.9313
970.983	12.2275
971.465	12.5225
971.947	12.8345
972.429	13.1363
972.911	13.4482
973.394	13.7712
973.876	14.0561
974.358	14.3873
974.84	14.6843
975.322	15.0213
975.804	15.3365
976.286	15.6402
976.768	15.9377
977.25	16.2722
977.733	16.574
978.215	16.8894
978.697	17.2132
979.179	17.5299
979.661	17.8443
980.143	18.1777
980.625	18.4764
981.107	18.8145
981.59	19.1295
982.072	19.4534
982.554	19.7769
983.036	20.0674
983.518	20.3975
984	20.7213
984.482	21.0428
984.964	21.3368
985.447	21.623
985.929	21.9669
986.411	22.2647
986.893	22.5951
987.375	22.8981
987.857	23.2095
988.339	23.5223
988.821	23.8333
989.303	24.1364
989.785	24.4343
990.268	24.7479
990.75	25.0407
991.232	25.3453
991.714	25.6526
992.196	25.9353
992.678	26.2409
993.16	26.5414
993.643	26.8244
994.125	27.129
994.607	27.4177
995.089	27.721
995.571	28.0208
996.053	28.3035
996.535	28.5748
997.017	28.8687
997.499	29.1423
997.981	29.4316
998.464	29.6933
998.946	29.9835
999.428	30.2663
999.91	30.5395
1000.39	30.8149
1000.87	31.0826
1001.36	31.3552
1001.84	31.61
1002.32	31.8702
1002.8	32.1571
1003.28	32.4068
1003.77	32.65
1004.25	32.9175
1004.73	33.1714
1005.21	33.4199
1005.7	33.6777
1006.18	33.9225
1006.66	34.1778
1007.14	34.4344
1007.62	34.6732
1008.11	34.9236
1008.59	35.1842
1009.07	35.4104
1009.55	35.6555
1010.03	35.9085
1010.52	36.1585
1011	36.3913
1011.48	36.6094
1011.96	36.8618
1012.45	37.0936
1012.93	37.3358
1013.41	37.5824
1013.89	37.8029
1014.37	38.0182
1014.86	38.2693
1015.34	38.4708
1015.82	38.7074
1016.3	38.9266
1016.78	39.1394
1017.27	39.3385
1017.75	39.5622
1018.23	39.7452
1018.71	39.9583
1019.2	40.1477
1019.68	40.359
1020.16	40.5451
1020.64	40.7593
1021.12	40.9472
1021.61	41.1617
1022.09	41.342
1022.57	41.5373
1023.05	41.7298
1023.53	41.9127
1024.02	42.1298
1024.5	42.3118
1024.98	42.5062
1025.46	42.6811
1025.94	42.8608
1026.43	43.0633
1026.91	43.2139
1027.39	43.4078
1027.87	43.5755
1028.36	43.7694
1028.84	43.9295
1029.32	44.0888
1029.8	44.2662
1030.28	44.4269
1030.77	44.5947
1031.25	44.7605
1031.73	44.8928
1032.21	45.0543
1032.69	45.2229
1033.18	45.3861
1033.66	45.5289
1034.14	45.6865
1034.62	45.8406
1035.1	45.97
1035.59	46.1188
1036.07	46.2749
1036.55	46.432
1037.03	46.5869
1037.52	46.7088
1038	46.8585
1038.48	46.9956
1038.96	47.1239
1039.44	47.2933
1039.93	47.44
1040.41	47.5825
1040.89	47.7007
1041.37	47.8526
1041.85	47.9671
1042.34	48.1059
1042.82	48.2251
1043.3	48.3445
1043.78	48.4756
1044.27	48.5759
1044.75	48.7028
1045.23	48.8456
1045.71	48.9477
1046.19	49.0923
1046.67	49.1915
1047.16	49.3432
1047.64	49.4879
1048.12	49.591
1048.6	49.7173
1049.09	49.835
1049.57	49.95
1050.05	50.071
1050.53	50.1774
1051.01	50.2873
1051.5	50.3991
1051.98	50.4763
1052.46	50.6003
1052.94	50.7189
1053.42	50.7894
1053.91	50.9076
1054.39	50.9993
1054.87	51.1005
1055.35	51.1949
1055.84	51.286
1056.32	51.4064
1056.8	51.4944
1057.28	51.584
1057.76	51.6669
1058.25	51.7738
1058.73	51.8632
1059.21	51.9489
1059.69	52.0286
1060.17	52.1277
1060.66	52.2087
1061.14	52.279
1061.62	52.3712
1062.1	52.4604
1062.59	52.5323
1063.07	52.6206
1063.55	52.6855
1064.03	52.7382
1064.51	52.8199
1065	52.8958
1065.48	52.9599
1065.96	53.0578
1066.44	53.1037
1066.92	53.1875
1067.41	53.2477
1067.89	53.3212
1068.37	53.3909
1068.85	53.4558
1069.34	53.5247
1069.82	53.5868
1070.3	53.6528
1070.78	53.7124
1071.26	53.7644
1071.74	53.8145
1072.23	53.8714
1072.71	53.9425
1073.19	53.9872
1073.67	54.0399
1074.16	54.0809
1074.64	54.1409
1075.12	54.1704
1075.6	54.245
1076.08	54.2884
1076.57	54.346
1077.05	54.4194
1077.53	54.4453
1078.01	54.4825
1078.49	54.5411
1078.98	54.59
1079.46	54.627
1079.94	54.6775
1080.42	54.7559
1080.91	54.7797
1081.39	54.8346
1081.87	54.888
1082.35	54.9011
1082.83	54.9335
1083.32	54.9666
1083.8	55.0326
1084.28	55.028
1084.76	55.074
1085.24	55.1071
1085.73	55.1359
1086.21	55.165
1086.69	55.1921
1087.17	55.2268
1087.65	55.2754
1088.14	55.291
1088.62	55.3168
1089.1	55.3328
1089.58	55.3649
1090.07	55.3828
1090.55	55.419
1091.03	55.4588
1091.51	55.4473
1091.99	55.4972
1092.48	55.524
1092.96	55.5535
1093.44	55.5843
1093.92	55.6015
1094.4	55.6211
1094.89	55.6222
1095.37	55.6597
1095.85	55.6575
1096.33	55.6589
1096.82	55.6716
1097.3	55.6948
1097.78	55.6796
1098.26	55.6664
1098.74	55.7065
1099.23	55.7049
1099.71	55.7136
1100.19	55.7301
1100.67	55.7312
1101.15	55.7249
1101.64	55.7419
1102.12	55.7462
1102.6	55.7806
1103.08	55.7571
1103.57	55.7751
1104.05	55.7465
1104.53	55.7798
1105.01	55.7842
1105.49	55.7868
1105.98	55.7709
1106.46	55.7814
1106.94	55.7684
1107.42	55.7609
1107.9	55.7683
1108.39	55.7532
1108.87	55.7443
1109.35	55.7618
1109.83	55.7093
1110.32	55.7151
1110.8	55.6924
1111.28	55.6863
1111.76	55.6767
1112.24	55.6522
1112.72	55.6364
1113.21	55.6302
1113.69	55.6203
1114.17	55.6088
1114.65	55.5879
1115.14	55.5874
1115.62	55.566
1116.1	55.5237
1116.58	55.5294
1117.06	55.5199
1117.55	55.4905
1118.03	55.4733
1118.51	55.4572
1118.99	55.4388
1119.47	55.4253
1119.96	55.3983
1120.44	55.3768
1120.92	55.351
1121.4	55.3163
1121.88	55.307
1122.37	55.2862
1122.85	55.2795
1123.33	55.2292
1123.81	55.2139
1124.3	55.1954
1124.78	55.1642
1125.26	55.1243
1125.74	55.0882
1126.22	55.0454
1126.71	55.0376
1127.19	55.0032
1127.67	54.9615
1128.15	54.9117
1128.63	54.8773
1129.12	54.8437
1129.6	54.7839
1130.08	54.7453
1130.56	54.7059
1131.05	54.6592
1131.53	54.6219
1132.01	54.5804
1132.49	54.5413
1132.97	54.4983
1133.46	54.4516
1133.94	54.4113
1134.42	54.3737
1134.9	54.325
1135.38	54.2815
1135.87	54.2474
1136.35	54.1877
1136.83	54.1536
1137.31	54.1144
1137.8	54.0712
1138.28	54.0254
1138.76	53.9846
1139.24	53.9434
1139.72	53.8779
1140.21	53.823
1140.69	53.8006
1141.17	53.736
1141.65	53.7001
1142.13	53.6264
1142.62	53.5812
1143.1	53.5247
1143.58	53.452
1144.06	53.4177
1144.55	53.3457
1145.03	53.2777
1145.51	53.2149
1145.99	53.1465
1146.47	53.084
1146.96	53.0254
1147.44	52.9559
1147.92	52.899
1148.4	52.8515
1148.88	52.7835
1149.37	52.696
1149.85	52.6437
1150.33	52.589
1150.81	52.532
1151.3	52.4494
1151.78	52.3795
1152.26	52.3036
1152.74	52.2355
1153.22	52.1648
1153.7	52.0905
1154.19	52.0167
1154.67	51.9388
1155.15	51.847
1155.63	51.7895
1156.12	51.7135
1156.6	51.6478
1157.08	51.5679
1157.56	51.4887
1158.04	51.4289
1158.53	51.3216
1159.01	51.2486
1159.49	51.1872
1159.97	51.0901
1160.45	51.0037
1160.94	50.9432
1161.42	50.8287
1161.9	50.7735
1162.38	50.6879
1162.87	50.5934
1163.35	50.5048
1163.83	50.4095
1164.31	50.3258
1164.79	50.2359
1165.28	50.168
1165.76	50.0773
1166.24	50.0104
1166.72	49.8926
1167.2	49.8
1167.69	49.7178
1168.17	49.6245
1168.65	49.5143
1169.13	49.4113
1169.62	49.3401
1170.1	49.2292
1170.58	49.1421
1171.06	49.0373
1171.54	48.9643
1172.03	48.8317
1172.51	48.7335
1172.99	48.6463
1173.47	48.5328
1173.95	48.4368
1174.44	48.336
1174.92	48.2149
1175.4	48.1334
1175.88	47.9973
1176.37	47.9131
1176.85	47.8026
1177.33	47.7057
1177.81	47.6046
1178.29	47.4958
1178.78	47.3864
1179.26	47.2861
1179.74	47.1895
1180.22	47.0631
1180.7	46.965
1181.19	46.8362
1181.67	46.7293
1182.15	46.6323
1182.63	46.4867
1183.11	46.3757
1183.6	46.2594
1184.08	46.1542
1184.56	46.0391
1185.04	45.9046
1185.53	45.7865
1186.01	45.6719
1186.49	45.5594
1186.97	45.4034
1187.45	45.2954
1187.94	45.1649
1188.42	45.0569
1188.9	44.9024
1189.38	44.79
1189.86	44.6577
1190.35	44.5656
1190.83	44.4227
1191.31	44.294
1191.79	44.1744
1192.28	44.0505
1192.76	43.9192
1193.24	43.8232
1193.72	43.6778
1194.2	43.5417
1194.68	43.3934
1195.17	43.2729
1195.65	43.1546
1196.13	43.0023
1196.61	42.8866
1197.1	42.7278
1197.58	42.6205
1198.06	42.4778
1198.54	42.3347
1199.02	42.224
1199.51	42.0765
1199.99	41.9291
1200.47	41.791
1200.95	41.6445
1201.43	41.5165
1201.92	41.352
1202.4	41.2165
1202.88	41.0736
1203.36	40.933
1203.85	40.7755
1204.33	40.6323
1204.81	40.484
1205.29	40.3505
1205.77	40.1774
1206.26	40.0148
1206.74	39.895
1207.22	39.7196
1207.7	39.5959
1208.18	39.4409
1208.67	39.2914
1209.15	39.1042
1209.63	38.9709
1210.11	38.8403
1210.6	38.6734
1211.08	38.5317
1211.56	38.3741
1212.04	38.2211
1212.52	38.0403
1213.01	37.8939
1213.49	37.756
1213.97	37.6107
1214.45	37.4591
1214.93	37.2784
1215.42	37.1446
1215.9	36.9749
1216.38	36.8026
1216.86	36.6666
1217.35	36.4825
1217.83	36.3452
1218.31	36.1612
1218.79	36.0034
1219.27	35.8423
1219.76	35.6781
1220.24	35.512
1220.72	35.3618
1221.2	35.1792
1221.68	35.0317
1222.17	34.8648
1222.65	34.6993
1223.13	34.5561
1223.61	34.3698
1224.09	34.209
1224.58	34.0569
1225.06	33.8869
1225.54	33.7089
1226.02	33.537
1226.51	33.3877
1226.99	33.2018
1227.47	33.0446
1227.95	32.8739
1228.43	32.7175
1228.91	32.5146
1229.4	32.3419
1229.88	32.2
1230.36	32.0175
1230.84	31.8536
1231.33	31.6688
1231.81	31.5101
1232.29	31.3447
1232.77	31.1706
1233.25	30.9917
1233.74	30.8335
1234.22	30.6544
1234.7	30.4986
1235.18	30.3011
1235.66	30.1363
1236.15	29.9455
1236.63	29.7712
1237.11	29.6048
1237.59	29.4094
1238.08	29.2667
1238.56	29.0819
1239.04	28.9242
1239.52	28.7377
1240	28.5596
1240.49	28.4011
1240.97	28.2387
1241.45	28.0852
1241.93	27.8938
1242.41	27.7271
1242.9	27.5523
1243.38	27.375
1243.86	27.1875
1244.34	27.0411
1244.83	26.8537
1245.31	26.6923
1245.79	26.5064
1246.27	26.3401
1246.75	26.1559
1247.24	26.0082
1247.72	25.8236
1248.2	25.6491
1248.68	25.4656
1249.16	25.3153
1249.65	25.1377
1250.13	24.9802
1250.61	24.8196
1251.09	24.6426
1251.58	24.5055
1252.06	24.322
1252.54	24.1456
1253.02	23.9896
1253.5	23.8414
1253.98	23.6613
1254.47	23.5034
1254.95	23.3582
1255.43	23.1747
1255.91	23.0169
1256.4	22.8377
1256.88	22.6868
1257.36	22.5129
1257.84	22.3441
1258.32	22.2046
1258.81	22.043
1259.29	21.8697
1259.77	21.7034
1260.25	21.5603
1260.73	21.3838
1261.22	21.2249
1261.7	21.0906
1262.18	20.9265
1262.66	20.7837
1263.15	20.6192
1263.63	20.4579
1264.11	20.3147
1264.59	20.1772
1265.07	20.0118
1265.56	19.8664
1266.04	19.7252
1266.52	19.5751
1267	19.4223
1267.48	19.2681
1267.97	19.1201
1268.45	18.9808
1268.93	18.8239
1269.41	18.6886
1269.89	18.5678
1270.38	18.3927
1270.86	18.2681
1271.34	18.1446
1271.82	17.9977
1272.31	17.8607
1272.79	17.721
1273.27	17.6
1273.75	17.4654
1274.23	17.3217
1274.72	17.2012
1275.2	17.0721
1275.68	16.9098
1276.16	16.8006
1276.64	16.675
1277.13	16.5431
1277.61	16.419
1278.09	16.2946
1278.57	16.1635
1279.06	16.0529
1279.54	15.9265
1280.02	15.815
1280.5	15.6898
1280.98	15.6095
1281.47	15.5028
1281.95	15.386
1282.43	15.2841
1282.91	15.1682
1283.39	15.0575
1283.88	14.9768
1284.36	14.8428
1284.84	14.7629
1285.32	14.6478
1285.81	14.5418
1286.29	14.4535
1286.77	14.3568
1287.25	14.251
1287.73	14.1624
1288.22	14.0515
1288.7	13.9745
1289.18	13.8865
1289.66	13.793
1290.14	13.724
1290.63	13.6221
1291.11	13.5596
1291.59	13.4644
1292.07	13.3935
1292.56	13.326
1293.04	13.2617
1293.52	13.2024
1294	13.1229
1294.48	13.0694
1294.96	12.9635
1295.45	12.9123
1295.93	12.8646
1296.41	12.7842
1296.89	12.7256
1297.38	12.6436
1297.86	12.5949
1298.34	12.5283
1298.82	12.4871
1299.3	12.4228
1299.79	12.3669
1300.27	12.3277
1300.75	12.2776
1301.23	12.2201
1301.71	12.2134
1302.2	12.1517
1302.68	12.1063
1303.16	12.0922
1303.64	12.0319
1304.13	11.9894
1304.61	11.9701
1305.09	11.9223
1305.57	11.9087
1306.05	11.8765
1306.54	11.8698
1307.02	11.8384
1307.5	11.7892
1307.98	11.7854
1308.46	11.7844
1308.95	11.7388
1309.43	11.7502
1309.91	11.7189
1310.39	11.6979
1310.88	11.6999
1311.36	11.6967
1311.84	11.6627
1312.32	11.6592
1312.8	11.6544
1313.29	11.6683
1313.77	11.6773
1314.25	11.6773
1314.73	11.6735
1315.21	11.67
1315.7	11.6887
1316.18	11.6996
1316.66	11.6945
1317.14	11.721
1317.62	11.7102
1318.11	11.7534
1318.59	11.7535
1319.07	11.7859
1319.55	11.7908
1320.04	11.808
1320.52	11.844
1321	11.881
1321.48	11.9073
1321.96	11.9157
1322.45	11.9485
1322.93	11.9855
1323.41	12.0282
1323.89	12.0481
1324.38	12.1002
1324.86	12.1373
1325.34	12.1762
1325.82	12.2203
1326.3	12.2415
1326.79	12.29
1327.27	12.3356
1327.75	12.3575
1328.23	12.4193
1328.71	12.4609
1329.2	12.5101
1329.68	12.5646
1330.16	12.6078
1330.64	12.6654
1331.12	12.6933
1331.61	12.7673
1332.09	12.8286
1332.57	12.877
1333.05	12.9422
1333.54	12.9927
1334.02	13.0351
1334.5	13.0707
1334.98	13.1695
1335.46	13.2241
1335.94	13.2778
1336.43	13.3592
1336.91	13.4116
1337.39	13.4931
1337.87	13.5673
1338.36	13.6698
1338.84	13.7349
1339.32	13.8403
1339.8	13.9116
1340.28	13.9994
1340.77	14.1012
1341.25	14.1687
1341.73	14.2469
1342.21	14.3387
1342.69	14.4024
1343.18	14.4886
1343.66	14.5679
1344.14	14.6665
1344.62	14.7351
1345.11	14.8118
1345.59	14.8964
1346.07	15.0131
1346.55	15.1083
1347.03	15.167
1347.52	15.2706
1348	15.3576
1348.48	15.445
1348.96	15.5556
1349.44	15.6531
1349.93	15.7445
1350.41	15.8389
1350.89	15.9179
1351.37	16.0129
1351.86	16.1159
1352.34	16.2032
1352.82	16.3027
1353.3	16.4078
1353.78	16.5016
1354.27	16.5793
1354.75	16.6911
1355.23	16.8022
1355.71	16.9024
1356.19	16.996
1356.68	17.112
1357.16	17.2129
1357.64	17.2975
1358.12	17.4146
1358.61	17.5204
1359.09	17.605
1359.57	17.6973
1360.05	17.8214
1360.53	17.9213
1361.02	18.0339
1361.5	18.1752
1361.98	18.3042
1362.46	18.4472
1362.94	18.565
[truncated: 5,470 more rows]
