# Supplementary material for: Dispersion Compensation and Multi-Beam Interference Correction Algorithm for Thickness Measurement of SiC Epitaxial Layer
Source: Sensors (Basel). 2026 May 8;26(10):2965. doi: 10.3390/s26102965 (PMC13210685; doi:10.3390/s26102965)
Supplement: Supplementary file 1 [file sensors-26-02965-s001.zip › Attachment S4.xlsx]

## Sheet: Sheet1
Wavenumber (cm-1)	Reflectance (%)
399.675	0
400.157	91.4894
400.639	91.2337
401.121	91.0085
401.603	90.8444
402.085	90.6516
402.567	90.4524
403.05	90.232
403.532	89.9705
404.014	89.6517
404.496	89.3259
404.978	88.9873
405.46	88.6264
405.942	88.2821
406.424	87.9834
406.906	87.7603
407.389	87.6335
407.871	87.5896
408.353	87.6692
408.835	87.6709
409.317	87.747
409.799	87.8965
410.281	87.9929
410.763	88.0524
411.245	88.0765
411.728	87.9685
412.21	87.8245
412.692	87.6158
413.174	87.3951
413.656	87.1819
414.138	86.9414
414.62	86.761
415.103	86.5276
415.585	86.3445
416.067	86.1584
416.549	85.9794
417.031	85.7669
417.513	85.5922
417.995	85.3888
418.477	85.1792
418.959	85.0214
419.442	84.9224
419.924	84.8722
420.406	84.8269
420.888	84.8116
421.37	84.8556
421.852	84.8503
422.334	84.8656
422.816	84.8286
423.298	84.7589
423.781	84.6655
424.263	84.5515
424.745	84.4122
425.227	84.2835
425.709	84.1597
426.191	84.0211
426.673	83.9236
427.155	83.8395
427.637	83.7936
428.12	83.7742
428.602	83.7186
429.084	83.7413
429.566	83.7465
430.048	83.7716
430.53	83.7752
431.012	83.7533
431.494	83.752
431.977	83.7208
432.459	83.6776
432.941	83.5753
433.423	83.5003
433.905	83.415
434.387	83.2847
434.869	83.1745
435.351	83.0874
435.834	82.9498
436.316	82.8116
436.798	82.7386
437.28	82.6664
437.762	82.6144
438.244	82.5623
438.726	82.5301
439.208	82.4832
439.69	82.4312
440.173	82.4282
440.655	82.369
441.137	82.3034
441.619	82.2081
442.101	82.1049
442.583	81.9569
443.065	81.8006
443.547	81.6452
444.029	81.4963
444.512	81.3406
444.994	81.1598
445.476	81.0249
445.958	80.8449
446.44	80.7229
446.922	80.5903
447.404	80.4328
447.886	80.3198
448.368	80.1965
448.851	80.0984
449.333	80.0268
449.815	79.8796
450.297	79.7954
450.779	79.7907
451.261	79.7517
451.743	79.6849
452.226	79.64
452.708	79.5235
453.19	79.3886
453.672	79.3041
454.154	79.2181
454.636	79.1124
455.118	78.9991
455.6	78.8972
456.082	78.7663
456.565	78.6537
457.047	78.5293
457.529	78.4566
458.011	78.3713
458.493	78.2437
458.975	78.1118
459.457	78.0376
459.939	77.8857
460.421	77.7137
460.904	77.5092
461.386	77.3219
461.868	77.1082
462.35	76.8967
462.832	76.6605
463.314	76.3985
463.796	76.1803
464.278	75.961
464.76	75.8002
465.243	75.6194
465.725	75.5042
466.207	75.3635
466.689	75.3248
467.171	75.2137
467.653	75.0782
468.135	74.9474
468.617	74.8133
469.099	74.6306
469.582	74.4286
470.064	74.1853
470.546	73.9533
471.028	73.6985
471.51	73.4351
471.992	73.1846
472.474	72.9866
472.957	72.7772
473.439	72.615
473.921	72.4697
474.403	72.3467
474.885	72.2218
475.367	72.099
475.849	71.976
476.331	71.82
476.813	71.6939
477.296	71.6149
477.778	71.3937
478.26	71.2261
478.742	71.0934
479.224	70.8956
479.706	70.7505
480.188	70.5833
480.67	70.4125
481.152	70.2577
481.635	70.0939
482.117	69.8969
482.599	69.6585
483.081	69.4394
483.563	69.2188
484.045	68.9904
484.527	68.7281
485.009	68.5291
485.491	68.2699
485.974	68.0177
486.456	67.7148
486.938	67.4647
487.42	67.2378
487.902	66.9933
488.384	66.7711
488.866	66.5384
489.348	66.3158
489.831	66.0539
490.313	65.8242
490.795	65.555
491.277	65.3126
491.759	65.0658
492.241	64.8306
492.723	64.5485
493.205	64.2871
493.688	64.044
494.17	63.7556
494.652	63.4942
495.134	63.2217
495.616	62.974
496.098	62.7007
496.58	62.3886
497.062	62.1083
497.544	61.817
498.027	61.5352
498.509	61.2675
498.991	61.0263
499.473	60.7363
499.955	60.4516
500.437	60.1646
500.919	59.852
501.401	59.6088
501.884	59.2264
502.366	58.9005
502.848	58.5472
503.33	58.2255
503.812	57.8864
504.294	57.5706
504.776	57.2639
505.258	56.9252
505.74	56.5668
506.223	56.2321
506.705	55.9045
507.187	55.5865
507.669	55.274
508.151	54.9495
508.633	54.6415
509.115	54.3333
509.597	54.014
510.079	53.6949
510.562	53.3788
511.044	53.0554
511.526	52.7034
512.008	52.3641
512.49	52.0464
512.972	51.6661
513.454	51.2817
513.936	50.9619
514.418	50.6064
514.901	50.2393
515.383	49.8649
515.865	49.4238
516.347	48.9768
516.829	48.4764
517.311	47.9449
517.793	47.7448
518.275	47.1605
518.758	46.6025
519.24	46.0478
519.722	45.5155
520.204	45.0138
520.686	44.5304
521.168	44.0778
521.65	43.6594
522.132	43.2473
522.615	42.8458
523.097	42.4334
523.579	41.9935
524.061	41.5751
524.543	41.1251
525.025	40.6534
525.507	40.1983
525.989	39.7005
526.471	39.227
526.954	38.7578
527.436	38.31
527.918	37.8326
528.4	37.3951
528.882	36.9665
529.364	36.5193
529.846	36.0683
530.328	35.6042
530.811	35.1339
531.293	34.6608
531.775	34.2113
532.257	33.7248
532.739	33.2409
533.221	32.7653
533.703	32.2931
534.185	31.8143
534.667	31.3166
535.149	30.8204
535.632	30.3434
536.114	29.8404
536.596	29.3417
537.078	28.812
537.56	28.3415
538.042	27.8118
538.524	27.3153
539.006	26.8088
539.489	26.3186
539.971	25.8052
540.453	25.321
540.935	24.8433
541.417	24.3784
541.899	23.9133
542.381	23.4341
542.863	22.9713
543.346	22.5117
543.828	22.0425
544.31	21.5755
544.792	21.0878
545.274	20.6054
545.756	20.1116
546.238	19.6128
546.72	19.1188
547.202	18.6402
547.685	18.161
548.167	17.6998
548.649	17.2215
549.131	16.7511
549.613	16.3294
550.095	15.8887
550.577	15.4744
551.059	15.0397
551.542	14.6126
552.024	14.2047
552.506	13.7861
552.988	13.3843
553.47	12.9892
553.952	12.5925
554.434	12.1883
554.916	11.8113
555.398	11.4271
555.881	11.0431
556.363	10.6457
556.845	10.2992
557.327	9.96474
557.809	9.61376
558.291	9.26054
558.773	8.95095
559.255	8.65076
559.737	8.3396
560.22	8.06728
560.702	7.7831
561.184	7.4929
561.666	7.22688
562.148	6.98145
562.63	6.72601
563.112	6.4631
563.594	6.22516
564.077	6.01325
564.559	5.79453
565.041	5.57918
565.523	5.38693
566.005	5.19155
566.487	5.00775
566.969	4.83532
567.451	4.67537
567.933	4.53712
568.416	4.41686
568.898	4.28723
569.38	4.19572
569.862	4.12663
570.344	4.04964
570.826	3.98334
571.308	3.93165
571.79	3.90291
572.273	3.87833
572.755	3.87277
573.237	3.84754
573.719	3.84718
574.201	3.84584
574.683	3.84814
575.165	3.84771
575.647	3.87395
576.13	3.8805
576.612	3.93056
577.094	3.9821
577.576	4.05359
578.058	4.12
578.54	4.23898
579.022	4.35311
579.504	4.50846
579.986	4.66355
580.468	4.84627
580.951	5.04876
581.433	5.23632
581.915	5.45861
582.397	5.66776
582.879	5.91176
583.361	6.12729
583.843	6.37668
584.325	6.61943
584.808	6.86485
585.29	7.1525
585.772	7.41183
586.254	7.67651
586.736	7.95319
587.218	8.22531
587.7	8.53036
588.182	8.8173
588.664	9.12369
589.147	9.41452
589.629	9.75656
590.111	10.104
590.593	10.4556
591.075	10.8221
591.557	11.2054
592.039	11.5965
592.521	12.0128
593.004	12.3967
593.486	12.7793
593.968	13.1474
594.45	13.5154
594.932	13.8974
595.414	14.2897
595.896	14.6687
596.378	15.0643
596.861	15.4594
597.343	15.872
597.825	16.2637
598.307	16.6836
598.789	17.1399
599.271	17.5853
599.753	18.0428
600.235	18.4944
600.717	18.9687
601.199	19.4342
601.682	19.8942
602.164	20.3544
602.646	20.7898
603.128	21.2091
603.61	21.6564
604.092	22.0977
604.574	22.516
605.057	22.9417
605.539	23.3986
606.021	23.8168
606.503	24.2663
606.985	24.717
607.467	25.144
607.949	25.6105
608.431	26.0666
608.913	26.5271
609.395	26.9738
609.878	27.4433
610.36	27.8696
610.842	28.3069
611.324	28.7547
611.806	29.2221
612.288	29.6439
612.77	30.0841
613.252	30.4933
613.735	30.9315
614.217	31.38
614.699	31.816
615.181	32.2416
615.663	32.6701
616.145	33.1443
616.627	33.5997
617.109	34.0444
617.591	34.4975
618.074	34.9728
618.556	35.395
619.038	35.8361
619.52	36.238
620.002	36.662
620.484	37.0825
620.966	37.516
621.448	37.9184
621.931	38.3394
622.413	38.7552
622.895	39.1668
623.377	39.6058
623.859	40.0277
624.341	40.4567
624.823	40.9135
625.305	41.2926
625.788	41.7181
626.27	42.1265
626.752	42.5276
627.234	42.9342
627.716	43.3096
628.198	43.7057
628.68	44.0939
629.162	44.4943
629.644	44.8791
630.126	45.2437
630.609	45.6277
631.091	45.987
631.573	46.3479
632.055	46.7442
632.537	47.0924
633.019	47.4499
633.501	47.8121
633.984	48.1694
634.466	48.5355
634.948	48.8902
635.43	49.2441
635.912	49.6032
636.394	49.9548
636.876	50.3112
637.358	50.628
637.84	50.966
638.322	51.2979
638.805	51.6156
639.287	51.9499
639.769	52.254
640.251	52.5644
640.733	52.8781
641.215	53.1986
641.697	53.4923
642.179	53.7919
642.662	54.0843
643.144	54.4168
643.626	54.7053
644.108	54.9935
644.59	55.3138
645.072	55.6041
645.554	55.9026
646.036	56.2157
646.519	56.5184
647.001	56.8157
647.483	57.101
647.965	57.3804
648.447	57.6826
648.929	57.9861
649.411	58.2566
649.893	58.5342
650.375	58.8252
650.857	59.0984
651.34	59.3463
651.822	59.6409
652.304	59.8955
652.786	60.1249
653.268	60.4014
653.75	60.6458
654.232	60.891
654.715	61.1048
655.197	61.3401
655.679	61.5428
656.161	61.7424
656.643	61.9604
657.125	62.1578
657.607	62.3919
658.089	62.5554
658.571	62.7674
659.053	62.9941
659.536	63.1837
660.018	63.3832
660.5	63.5596
660.982	63.7717
661.464	63.9743
661.946	64.1568
662.428	64.341
662.91	64.5129
663.393	64.7051
663.875	64.8686
664.357	65.047
664.839	65.189
665.321	65.3435
665.803	65.5451
666.285	65.7588
666.767	65.9691
667.25	66.2257
667.732	66.5126
668.214	66.839
668.696	67.1007
669.178	67.3603
669.66	67.5815
670.142	67.7183
670.624	67.8741
671.106	67.9583
671.588	68.0607
672.071	68.158
672.553	68.2633
673.035	68.3885
673.517	68.4971
673.999	68.6354
674.481	68.7825
674.963	68.9312
675.445	69.0901
675.928	69.2656
676.41	69.4087
676.892	69.5424
677.374	69.7114
677.856	69.8706
678.338	70.0074
678.82	70.172
679.302	70.3207
679.784	70.468
680.267	70.5953
680.749	70.7392
681.231	70.8777
681.713	71.02
682.195	71.1479
682.677	71.3137
683.159	71.4328
683.641	71.5757
684.124	71.7015
684.606	71.8257
685.088	71.9733
685.57	72.0791
686.052	72.2077
686.534	72.3132
687.016	72.413
687.498	72.5059
687.981	72.6069
688.463	72.6781
688.945	72.797
689.427	72.8672
689.909	72.9736
690.391	73.0704
690.873	73.1491
691.355	73.2588
691.837	73.3588
692.32	73.4462
692.802	73.5366
693.284	73.6256
693.766	73.7174
694.248	73.8163
694.73	73.8864
695.212	73.9932
695.694	74.0766
696.177	74.1767
696.659	74.2532
697.141	74.3564
697.623	74.4246
698.105	74.5053
698.587	74.5916
699.069	74.6718
699.551	74.7251
700.033	74.7996
700.515	74.8593
700.998	74.9307
701.48	74.9969
701.962	75.073
702.444	75.1245
702.926	75.2134
703.408	75.2765
703.89	75.3665
704.372	75.4479
704.855	75.5515
705.337	75.621
705.819	75.7054
706.301	75.7693
706.783	75.8523
707.265	75.9329
707.747	75.9831
708.229	76.038
708.712	76.0817
709.194	76.1455
709.676	76.1767
710.158	76.2376
710.64	76.2661
711.122	76.346
711.604	76.4103
712.086	76.4661
712.568	76.5232
713.051	76.5807
713.533	76.6495
714.015	76.705
714.497	76.7644
714.979	76.8033
715.461	76.8498
715.943	76.9369
716.425	76.9669
716.908	77.0146
717.39	77.0718
717.872	77.1447
718.354	77.1993
718.836	77.2495
719.318	77.3053
719.8	77.3618
720.282	77.3955
720.764	77.4559
721.247	77.4804
721.729	77.5217
722.211	77.5726
722.693	77.5974
723.175	77.6069
723.657	77.6396
724.139	77.6752
724.621	77.694
725.104	77.7387
725.586	77.7723
726.068	77.802
726.55	77.8318
727.032	77.8492
727.514	77.8802
727.996	77.9072
728.478	77.9337
728.96	77.9709
729.442	78.0181
729.925	78.0377
730.407	78.0618
730.889	78.1034
731.371	78.1035
731.853	78.125
732.335	78.1663
732.817	78.1798
733.299	78.2157
733.782	78.2353
734.264	78.2697
734.746	78.2849
735.228	78.3212
735.71	78.3405
736.192	78.3657
736.674	78.3858
737.156	78.4239
737.639	78.4347
738.121	78.4653
738.603	78.4853
739.085	78.5063
739.567	78.5166
740.049	78.5217
740.531	78.564
741.013	78.5555
741.495	78.5845
741.977	78.5743
742.46	78.5911
742.942	78.5875
743.424	78.6263
743.906	78.6294
744.388	78.651
744.87	78.6489
745.352	78.6727
745.835	78.6847
746.317	78.7135
746.799	78.71
747.281	78.7215
747.763	78.7389
748.245	78.7438
748.727	78.7274
749.209	78.781
749.691	78.7779
750.174	78.7663
750.656	78.7652
751.138	78.7779
751.62	78.7723
752.102	78.7722
752.584	78.76
753.066	78.7465
753.548	78.729
754.03	78.7264
754.513	78.7122
754.995	78.6829
755.477	78.671
755.959	78.6826
756.441	78.6501
756.923	78.649
757.405	78.6396
757.888	78.6265
758.37	78.613
758.852	78.5814
759.334	78.569
759.816	78.5619
760.298	78.5504
760.78	78.5301
761.262	78.4988
761.744	78.4979
762.226	78.4723
762.709	78.483
763.191	78.4583
763.673	78.442
764.155	78.4215
764.637	78.4126
765.119	78.4065
765.601	78.3741
766.083	78.3955
766.566	78.3787
767.048	78.3385
767.53	78.3302
768.012	78.3097
768.494	78.2876
768.976	78.2496
769.458	78.2358
769.94	78.2126
770.423	78.1719
770.904	78.089
771.387	78.097
771.869	78.0689
772.351	78.0437
772.833	78.0132
773.315	78.0051
773.797	77.9634
774.279	77.9581
774.761	77.9224
775.244	77.8696
775.726	77.8404
776.208	77.8279
776.69	77.7697
777.172	77.7284
777.654	77.6805
778.136	77.6257
778.618	77.5684
779.101	77.5242
779.583	77.4609
780.065	77.4371
780.547	77.4101
781.029	77.3632
781.511	77.3434
781.993	77.2948
782.475	77.2703
782.957	77.2421
783.44	77.2151
783.922	77.1794
784.404	77.1377
784.886	77.1098
785.368	77.0772
785.85	76.9996
786.332	76.9828
786.814	76.9415
787.297	76.8921
787.779	76.8477
788.261	76.7855
788.743	76.7494
789.225	76.6865
789.707	76.5886
790.189	76.5459
790.671	76.4814
791.153	76.4387
791.636	76.3728
792.118	76.3144
792.6	76.2404
793.082	76.1879
793.564	76.144
794.046	76.0861
794.528	76.0279
795.01	75.9961
795.493	75.9241
795.975	75.8762
796.457	75.8366
796.939	75.7763
797.421	75.7086
797.903	75.6426
798.385	75.5815
798.867	75.5216
799.35	75.4519
799.832	75.3853
800.314	75.2933
800.796	75.2323
801.278	75.1633
801.76	75.0752
802.242	74.9938
802.724	74.8981
803.206	74.8186
803.688	74.7455
804.171	74.6475
804.653	74.5678
805.135	74.5009
805.617	74.426
806.099	74.3636
806.581	74.2616
807.063	74.197
807.545	74.1169
808.028	74.0385
808.51	73.9586
808.992	73.885
809.474	73.8102
809.956	73.7342
810.438	73.6612
810.92	73.5627
811.402	73.4671
811.885	73.3915
812.367	73.2784
812.849	73.1793
813.331	73.0649
813.813	72.9823
814.295	72.8694
814.777	72.7396
815.259	72.6527
815.741	72.5314
816.223	72.4008
816.706	72.3097
817.188	72.2048
817.67	72.0936
818.152	71.9972
818.634	71.888
819.116	71.7796
819.598	71.6755
820.08	71.5685
820.563	71.4441
821.045	71.367
821.527	71.2311
822.009	71.108
822.491	70.9975
822.973	70.8576
823.455	70.7462
823.937	70.5935
824.42	70.4875
824.902	70.3467
825.384	70.2274
825.866	70.0932
826.348	69.9512
826.83	69.8096
827.312	69.7122
827.794	69.5545
828.277	69.4239
828.759	69.2908
829.241	69.1661
829.723	69.0202
830.205	68.8899
830.687	68.7396
831.169	68.5915
831.651	68.4387
832.133	68.2995
832.615	68.1607
833.098	68.0228
833.58	67.8712
834.062	67.6853
834.544	67.5606
835.026	67.3861
835.508	67.2519
835.99	67.0751
836.472	66.9118
836.955	66.738
837.437	66.5998
837.919	66.4331
838.401	66.2596
838.883	66.0797
839.365	65.9245
839.847	65.7608
840.329	65.5773
840.812	65.3767
841.294	65.2237
841.776	65.0394
842.258	64.833
842.74	64.6479
843.222	64.4434
843.704	64.2693
844.186	64.0651
844.668	63.884
845.15	63.6642
845.633	63.4602
846.115	63.2836
846.597	63.0856
847.079	62.8915
847.561	62.6765
848.043	62.5011
848.525	62.3208
849.007	62.1291
849.49	61.9076
849.972	61.7222
850.454	61.5093
850.936	61.2899
851.418	61.0813
851.9	60.8705
852.382	60.6496
852.864	60.4236
853.347	60.2059
853.829	59.9691
854.311	59.7628
854.793	59.4907
855.275	59.2656
855.757	59.0286
856.239	58.776
856.721	58.5447
857.203	58.269
857.686	58.0271
858.168	57.7736
858.65	57.5337
859.132	57.2692
859.614	57.0351
860.096	56.7863
860.578	56.5413
861.06	56.2917
861.543	56.0197
862.025	55.7776
862.507	55.5147
862.989	55.2616
863.471	55.0059
863.953	54.7282
864.435	54.4518
864.917	54.1862
865.399	53.9109
865.882	53.62
866.364	53.3321
866.846	53.0466
867.328	52.7407
867.81	52.4486
868.292	52.1414
868.774	51.8482
869.256	51.5602
869.739	51.2413
870.221	50.9265
870.703	50.6205
871.185	50.3218
871.667	50.0016
872.149	49.6939
872.631	49.4028
873.113	49.0797
873.596	48.7518
874.077	48.4553
874.56	48.1509
875.042	47.8274
875.524	47.5235
876.006	47.1967
876.488	46.8684
876.97	46.5334
877.452	46.2143
877.934	45.8789
878.417	45.5398
878.899	45.2086
879.381	44.885
879.863	44.5202
880.345	44.172
880.827	43.8101
881.309	43.4541
881.791	43.0946
882.274	42.7251
882.756	42.3512
883.238	41.9727
883.72	41.6087
884.202	41.2123
884.684	40.8396
885.166	40.4816
885.648	40.1142
886.13	39.7278
886.612	39.3615
887.095	38.9906
887.577	38.6137
888.059	38.2352
888.541	37.8455
889.023	37.4551
889.505	37.1038
889.987	36.6914
890.47	36.2956
890.952	35.9061
891.434	35.4966
891.916	35.1085
892.398	34.6964
892.88	34.3065
893.362	33.8937
893.844	33.5144
894.326	33.1003
894.809	32.6823
895.291	32.2881
895.773	31.8818
896.255	31.4714
896.737	31.0622
897.219	30.6622
897.701	30.2505
898.183	29.8441
898.665	29.4201
899.148	29.0104
899.63	28.5955
900.112	28.174
900.594	27.7609
901.076	27.3499
901.558	26.9319
902.04	26.4853
902.523	26.0842
903.005	25.6311
903.487	25.2187
903.969	24.8067
904.451	24.3614
904.933	23.9397
905.415	23.5061
905.897	23.1026
906.379	22.6785
906.861	22.2773
907.344	21.8525
907.826	21.4345
908.308	21.0516
908.79	20.654
909.272	20.2424
909.754	19.8348
910.236	19.4172
910.718	19.0116
911.201	18.624
911.683	18.2049
912.165	17.7816
912.647	17.3828
913.129	16.9705
913.611	16.5674
914.093	16.1624
914.575	15.7702
915.057	15.366
915.54	14.9775
916.022	14.5954
916.504	14.191
916.986	13.7959
917.468	13.4094
917.95	13.0228
918.432	12.6599
918.914	12.3009
919.396	11.9319
919.879	11.5628
920.361	11.1998
920.843	10.8685
921.325	10.4974
921.807	10.1718
922.289	9.82146
922.771	9.4974
923.253	9.13004
923.736	8.82759
924.218	8.47975
924.7	8.16911
925.182	7.83783
925.664	7.52069
926.146	7.22027
926.628	6.91444
927.11	6.59872
927.592	6.32077
928.075	6.02168
928.557	5.74688
929.039	5.49176
929.521	5.22169
930.003	4.96153
930.485	4.7286
930.967	4.46922
931.449	4.23834
931.932	4.0135
932.414	3.76495
932.896	3.54978
933.378	3.37286
933.86	3.12765
934.342	2.93402
934.824	2.72869
935.306	2.55297
935.788	2.36391
936.271	2.19817
936.753	2.03279
937.235	1.86733
937.717	1.7224
938.199	1.59739
938.681	1.44478
939.163	1.32045
939.645	1.20864
940.128	1.09388
940.61	0.999384
941.092	0.887157
941.574	0.798112
942.056	0.734979
942.538	0.653131
943.02	0.589955
943.502	0.522278
943.984	0.473082
944.467	0.430437
944.949	0.409589
945.431	0.363937
945.913	0.356963
946.395	0.349331
946.877	0.350227
947.359	0.372467
947.841	0.376206
948.323	0.416042
948.806	0.446657
949.288	0.483555
949.77	0.510471
950.252	0.568026
950.734	0.6414
951.216	0.712271
951.698	0.804794
952.18	0.871748
952.663	0.980684
953.145	1.06447
953.627	1.17022
954.109	1.29687
954.591	1.41656
955.073	1.56811
955.555	1.68554
956.037	1.82278
956.519	1.95371
957.002	2.10793
957.484	2.27989
957.966	2.42486
958.448	2.61732
958.93	2.77804
959.412	2.97166
959.894	3.15365
960.376	3.34824
960.859	3.54445
961.341	3.76937
961.823	3.96803
962.305	4.19878
962.787	4.42942
963.269	4.66261
963.751	4.87074
964.233	5.11962
964.716	5.34938
965.198	5.59311
965.68	5.85787
966.162	6.09291
966.644	6.35801
967.126	6.64259
967.608	6.90224
968.09	7.16436
968.572	7.44072
969.054	7.72151
969.537	8.02092
970.019	8.29319
970.501	8.61344
970.983	8.91114
971.465	9.20178
971.947	9.51788
972.429	9.81273
972.911	10.106
973.394	10.4249
973.876	10.7183
974.358	11.0332
974.84	11.3405
975.322	11.666
975.804	11.9814
976.286	12.2983
976.768	12.6241
977.25	12.9531
977.733	13.2635
978.215	13.591
978.697	13.9038
979.179	14.2387
979.661	14.5664
980.143	14.8889
980.625	15.239
981.107	15.5613
981.59	15.9211
982.072	16.2306
982.554	16.5567
983.036	16.9074
983.518	17.2597
984	17.6177
984.482	17.9267
984.964	18.2812
985.447	18.6476
985.929	18.9827
986.411	19.3074
986.893	19.6628
987.375	20.002
987.857	20.3584
988.339	20.7
988.821	21.0346
989.303	21.3734
989.785	21.7307
990.268	22.0772
990.75	22.4347
991.232	22.7476
991.714	23.1012
992.196	23.452
992.678	23.7669
993.16	24.1303
993.643	24.4454
994.125	24.8
994.607	25.1247
995.089	25.4328
995.571	25.7674
996.053	26.1079
996.535	26.4372
997.017	26.7557
997.499	27.0715
997.981	27.4012
998.464	27.7206
998.946	28.0468
999.428	28.3757
999.91	28.7102
1000.39	29.0115
1000.87	29.3016
1001.36	29.6482
1001.84	29.974
1002.32	30.3053
1002.8	30.5932
1003.28	30.9065
1003.77	31.2299
1004.25	31.5582
1004.73	31.8547
1005.21	32.1459
1005.7	32.4527
1006.18	32.7236
1006.66	33.0543
1007.14	33.3316
1007.62	33.6242
1008.11	33.9328
1008.59	34.1874
1009.07	34.4974
1009.55	34.7798
1010.03	35.055
1010.52	35.3312
1011	35.6198
1011.48	35.9078
1011.96	36.1836
1012.45	36.4516
1012.93	36.7262
1013.41	37.0072
1013.89	37.2845
1014.37	37.5504
1014.86	37.8172
1015.34	38.092
1015.82	38.3408
1016.3	38.5906
1016.78	38.8629
1017.27	39.1281
1017.75	39.3881
1018.23	39.6255
1018.71	39.8784
1019.2	40.1321
1019.68	40.3746
1020.16	40.6239
1020.64	40.8764
1021.12	41.1323
1021.61	41.3746
1022.09	41.6184
1022.57	41.8673
1023.05	42.0803
1023.53	42.3354
1024.02	42.5648
1024.5	42.7979
1024.98	43.0192
1025.46	43.2543
1025.94	43.4722
1026.43	43.7123
1026.91	43.9178
1027.39	44.1407
1027.87	44.3683
1028.36	44.5821
1028.84	44.7914
1029.32	44.9968
1029.8	45.1833
1030.28	45.4114
1030.77	45.603
1031.25	45.7877
1031.73	45.9885
1032.21	46.196
1032.69	46.3819
1033.18	46.5864
1033.66	46.7941
1034.14	46.995
1034.62	47.1819
1035.1	47.383
1035.59	47.5759
1036.07	47.7498
1036.55	47.9547
1037.03	48.0945
1037.52	48.2994
1038	48.4764
1038.48	48.6467
1038.96	48.8396
1039.44	49.0056
1039.93	49.1861
1040.41	49.3602
1040.89	49.5268
1041.37	49.7114
1041.85	49.8926
1042.34	50.0446
1042.82	50.2036
1043.3	50.3933
1043.78	50.5467
1044.27	50.6905
1044.75	50.8374
1045.23	51.0002
1045.71	51.1698
1046.19	51.3059
1046.67	51.4657
1047.16	51.6171
1047.64	51.77
1048.12	51.922
1048.6	52.076
1049.09	52.2138
1049.57	52.3648
1050.05	52.5089
1050.53	52.6355
1051.01	52.7856
1051.5	52.921
1051.98	53.0803
1052.46	53.1896
1052.94	53.3232
1053.42	53.4695
1053.91	53.5856
1054.39	53.7019
1054.87	53.8332
1055.35	53.9401
1055.84	54.0797
1056.32	54.2072
1056.8	54.3286
1057.28	54.4492
1057.76	54.5466
1058.25	54.7153
1058.73	54.8131
1059.21	54.9253
1059.69	55.0532
1060.17	55.1797
1060.66	55.3041
1061.14	55.4348
1061.62	55.5587
1062.1	55.6664
1062.59	55.7766
1063.07	55.8788
1063.55	55.9684
1064.03	56.0755
1064.51	56.17
1065	56.2673
1065.48	56.3499
1065.96	56.4497
1066.44	56.5522
1066.92	56.6373
1067.41	56.7271
1067.89	56.8411
1068.37	56.945
1068.85	57.0349
1069.34	57.1237
1069.82	57.2277
1070.3	57.3497
1070.78	57.4217
1071.26	57.4885
1071.74	57.5788
1072.23	57.6536
1072.71	57.7115
1073.19	57.7845
1073.67	57.8338
1074.16	57.8687
1074.64	57.9154
1075.12	57.9459
1075.6	57.9935
1076.08	58.0264
1076.57	58.0622
1077.05	58.1264
1077.53	58.1785
1078.01	58.2514
1078.49	58.3113
1078.98	58.367
1079.46	58.4455
1079.94	58.5383
1080.42	58.6095
1080.91	58.6996
1081.39	58.7599
1081.87	58.8387
1082.35	58.9165
1082.83	59.008
1083.32	59.0711
1083.8	59.1288
1084.28	59.1788
1084.76	59.2407
1085.24	59.283
1085.73	59.3236
1086.21	59.3412
1086.69	59.3806
1087.17	59.4199
1087.65	59.4512
1088.14	59.4835
1088.62	59.5093
1089.1	59.5536
1089.58	59.5858
1090.07	59.6385
1090.55	59.6916
1091.03	59.762
1091.51	59.7643
1091.99	59.8313
1092.48	59.9038
1092.96	59.9288
1093.44	59.977
1093.92	60.0061
1094.4	60.0566
1094.89	60.0656
1095.37	60.0951
1095.85	60.1359
1096.33	60.1477
1096.82	60.1315
1097.3	60.1791
1097.78	60.18
1098.26	60.2017
1098.74	60.2228
1099.23	60.2373
1099.71	60.2695
1100.19	60.2786
1100.67	60.301
1101.15	60.3205
1101.64	60.348
1102.12	60.3492
1102.6	60.3742
1103.08	60.38
1103.57	60.4184
1104.05	60.4433
1104.53	60.4705
1105.01	60.4995
1105.49	60.5495
1105.98	60.5379
1106.46	60.5976
1106.94	60.616
1107.42	60.6153
1107.9	60.6299
1108.39	60.6577
1108.87	60.647
1109.35	60.642
1109.83	60.651
1110.32	60.6561
1110.8	60.6529
1111.28	60.6287
1111.76	60.6475
1112.24	60.6372
1112.72	60.61
1113.21	60.6172
1113.69	60.6177
1114.17	60.6054
1114.65	60.5936
1115.14	60.5993
1115.62	60.5895
1116.1	60.567
1116.58	60.5861
1117.06	60.5425
1117.55	60.556
1118.03	60.5557
1118.51	60.5324
1118.99	60.5385
1119.47	60.5401
1119.96	60.5039
1120.44	60.492
1120.92	60.4833
1121.4	60.4652
1121.88	60.4516
1122.37	60.4289
1122.85	60.4197
1123.33	60.386
1123.81	60.376
1124.3	60.3476
1124.78	60.3462
1125.26	60.3557
1125.74	60.3244
1126.22	60.3252
1126.71	60.3044
1127.19	60.2863
1127.67	60.2629
1128.15	60.2433
1128.63	60.2051
1129.12	60.1767
1129.6	60.1383
1130.08	60.1017
1130.56	60.0564
1131.05	60.0319
1131.53	60.0009
1132.01	59.9567
1132.49	59.917
1132.97	59.918
1133.46	59.899
1133.94	59.8616
1134.42	59.8437
1134.9	59.7968
1135.38	59.7838
1135.87	59.7485
1136.35	59.6937
1136.83	59.6805
1137.31	59.6351
1137.8	59.5837
1138.28	59.5681
1138.76	59.5223
1139.24	59.4792
1139.72	59.4135
1140.21	59.3778
1140.69	59.3414
1141.17	59.2863
1141.65	59.2465
1142.13	59.2143
1142.62	59.1833
1143.1	59.1374
1143.58	59.0913
1144.06	59.0396
1144.55	59.0075
1145.03	58.9678
1145.51	58.8943
1145.99	58.8453
1146.47	58.7983
1146.96	58.7431
1147.44	58.7
1147.92	58.6288
1148.4	58.5697
1148.88	58.5385
1149.37	58.4765
1149.85	58.4393
1150.33	58.3492
1150.81	58.2967
1151.3	58.223
1151.78	58.1606
1152.26	58.1188
1152.74	58.0325
1153.22	57.9623
1153.7	57.9114
1154.19	57.8389
1154.67	57.7671
1155.15	57.6896
1155.63	57.6277
1156.12	57.5723
1156.6	57.4887
1157.08	57.438
1157.56	57.3655
1158.04	57.3144
1158.53	57.2353
1159.01	57.1632
1159.49	57.0968
1159.97	57.0058
1160.45	56.9325
1160.94	56.8596
1161.42	56.7666
1161.9	56.7083
1162.38	56.6195
1162.87	56.5646
1163.35	56.4823
1163.83	56.385
1164.31	56.3244
1164.79	56.2228
1165.28	56.165
1165.76	56.0576
1166.24	56.0016
1166.72	55.8975
1167.2	55.7996
1167.69	55.7231
1168.17	55.654
1168.65	55.5436
1169.13	55.4509
1169.62	55.368
1170.1	55.2741
1170.58	55.1735
1171.06	55.0785
1171.54	54.9847
1172.03	54.9015
1172.51	54.8018
1172.99	54.7132
1173.47	54.6053
1173.95	54.5024
1174.44	54.3975
1174.92	54.3063
1175.4	54.209
1175.88	54.1118
1176.37	53.998
1176.85	53.9294
1177.33	53.832
1177.81	53.7069
1178.29	53.612
1178.78	53.5135
1179.26	53.4257
1179.74	53.294
1180.22	53.2289
1180.7	53.1136
1181.19	53.0039
1181.67	52.9008
1182.15	52.7815
1182.63	52.6633
1183.11	52.5806
1183.6	52.4337
1184.08	52.3555
1184.56	52.2445
1185.04	52.1348
1185.53	52.0241
1186.01	51.9009
1186.49	51.7744
1186.97	51.6706
1187.45	51.5568
1187.94	51.4373
1188.42	51.3172
1188.9	51.1977
1189.38	51.079
1189.86	50.9591
1190.35	50.8337
1190.83	50.7335
1191.31	50.5972
1191.79	50.5041
1192.28	50.3326
1192.76	50.2291
1193.24	50.119
1193.72	49.9961
1194.2	49.8433
1194.68	49.7113
1195.17	49.5982
1195.65	49.4743
1196.13	49.3336
1196.61	49.2133
1197.1	49.0961
1197.58	48.9628
1198.06	48.8208
1198.54	48.6987
1199.02	48.5707
1199.51	48.4391
1199.99	48.3003
1200.47	48.1871
1200.95	48.0289
1201.43	47.9101
1201.92	47.7577
1202.4	47.6371
1202.88	47.4999
1203.36	47.3259
1203.85	47.2061
1204.33	47.0656
1204.81	46.9255
1205.29	46.7819
1205.77	46.6438
1206.26	46.5119
1206.74	46.3583
1207.22	46.213
1207.7	46.0769
1208.18	45.9315
1208.67	45.7953
1209.15	45.6663
1209.63	45.5098
1210.11	45.3505
1210.6	45.2037
1211.08	45.0555
1211.56	44.9129
1212.04	44.766
1212.52	44.6034
1213.01	44.4579
1213.49	44.3017
1213.97	44.1586
1214.45	43.9898
1214.93	43.849
1215.42	43.7046
1215.9	43.5204
1216.38	43.3705
1216.86	43.217
1217.35	43.0384
1217.83	42.8727
1218.31	42.7294
1218.79	42.5619
1219.27	42.3737
1219.76	42.2133
1220.24	42.052
1220.72	41.8964
1221.2	41.7113
1221.68	41.5423
1222.17	41.4026
1222.65	41.2207
1223.13	41.0703
1223.61	40.887
1224.09	40.7239
1224.58	40.565
1225.06	40.3923
1225.54	40.2199
1226.02	40.0574
1226.51	39.872
1226.99	39.7098
1227.47	39.5225
1227.95	39.3402
1228.43	39.1734
1228.91	39.01
1229.4	38.8132
1229.88	38.6599
1230.36	38.4834
1230.84	38.3075
1231.33	38.1376
1231.81	37.9551
1232.29	37.7973
1232.77	37.6304
1233.25	37.4431
1233.74	37.2546
1234.22	37.0912
1234.7	36.8993
1235.18	36.7303
1235.66	36.5411
1236.15	36.3805
1236.63	36.1836
1237.11	36.0191
1237.59	35.8206
1238.08	35.6263
1238.56	35.4689
1239.04	35.2813
1239.52	35.1043
1240	34.9327
1240.49	34.7329
1240.97	34.5693
1241.45	34.3708
1241.93	34.2015
1242.41	34.0412
1242.9	33.8216
1243.38	33.6472
1243.86	33.4516
1244.34	33.2815
1244.83	33.1126
1245.31	32.9139
1245.79	32.7419
1246.27	32.5407
1246.75	32.398
1247.24	32.1866
1247.72	32.0056
1248.2	31.8357
1248.68	31.6846
1249.16	31.4891
1249.65	31.3124
1250.13	31.1219
1250.61	30.94
1251.09	30.7562
1251.58	30.5815
1252.06	30.3795
1252.54	30.2009
1253.02	30.0386
1253.5	29.8347
1253.98	29.6788
1254.47	29.4918
1254.95	29.308
1255.43	29.1387
1255.91	28.9752
1256.4	28.7937
1256.88	28.6219
1257.36	28.449
1257.84	28.2467
1258.32	28.0774
1258.81	27.9121
1259.29	27.74
1259.77	27.5625
1260.25	27.3724
1260.73	27.2042
1261.22	27.0136
1261.7	26.8313
1262.18	26.6671
1262.66	26.4938
1263.15	26.2996
1263.63	26.1444
1264.11	25.9652
1264.59	25.7848
1265.07	25.6197
1265.56	25.4551
1266.04	25.2793
1266.52	25.135
1267	24.9417
1267.48	24.7939
1267.97	24.6038
1268.45	24.4584
1268.93	24.2877
1269.41	24.118
1269.89	23.9445
1270.38	23.7791
1270.86	23.6066
1271.34	23.4463
1271.82	23.2549
1272.31	23.0954
1272.79	22.9275
1273.27	22.7423
1273.75	22.6093
1274.23	22.4219
1274.72	22.2861
1275.2	22.123
1275.68	21.9715
1276.16	21.8211
1276.64	21.6531
1277.13	21.5245
1277.61	21.3773
1278.09	21.209
1278.57	21.0566
1279.06	20.9261
1279.54	20.7583
1280.02	20.6415
1280.5	20.4786
1280.98	20.3245
1281.47	20.1835
1281.95	20.0461
1282.43	19.89
1282.91	19.7414
1283.39	19.6129
1283.88	19.4655
1284.36	19.3262
1284.84	19.1965
1285.32	19.0637
1285.81	18.9282
1286.29	18.8012
1286.77	18.6624
1287.25	18.5258
1287.73	18.4058
1288.22	18.2775
1288.7	18.1424
1289.18	18.0257
1289.66	17.9036
1290.14	17.7642
1290.63	17.6406
1291.11	17.5273
1291.59	17.4088
1292.07	17.2905
1292.56	17.1601
1293.04	17.0621
1293.52	16.9562
1294	16.8676
1294.48	16.7374
1294.96	16.6333
1295.45	16.5543
1295.93	16.4391
1296.41	16.3339
1296.89	16.2381
1297.38	16.1317
1297.86	16.0441
1298.34	15.938
1298.82	15.8303
1299.3	15.751
1299.79	15.6413
1300.27	15.5475
1300.75	15.4717
1301.23	15.3725
1301.71	15.2832
1302.2	15.2
1302.68	15.1235
1303.16	15.061
1303.64	14.9731
1304.13	14.9041
1304.61	14.8272
1305.09	14.7689
1305.57	14.6855
1306.05	14.6324
1306.54	14.5669
1307.02	14.4872
1307.5	14.4421
1307.98	14.3765
1308.46	14.3387
1308.95	14.2708
1309.43	14.2228
1309.91	14.1897
1310.39	14.1134
1310.88	14.0749
1311.36	14.0027
1311.84	13.9565
1312.32	13.9251
1312.8	13.8817
1313.29	13.8145
1313.77	13.7713
1314.25	13.7299
1314.73	13.6945
1315.21	13.6553
1315.7	13.6153
1316.18	13.5851
1316.66	13.5563
1317.14	13.5388
1317.62	13.5007
1318.11	13.4677
1318.59	13.4416
1319.07	13.4057
1319.55	13.3804
1320.04	13.3544
1320.52	13.3522
1321	13.3262
1321.48	13.3206
1321.96	13.3135
1322.45	13.3239
1322.93	13.3039
1323.41	13.314
1323.89	13.3062
1324.38	13.3013
1324.86	13.3039
1325.34	13.3032
1325.82	13.3203
1326.3	13.3126
1326.79	13.3268
1327.27	13.3203
1327.75	13.3552
1328.23	13.3596
1328.71	13.3624
1329.2	13.3896
1329.68	13.383
1330.16	13.4144
1330.64	13.4587
1331.12	13.4612
1331.61	13.4789
1332.09	13.5055
1332.57	13.539
1333.05	13.5345
1333.54	13.5833
1334.02	13.6156
1334.5	13.633
1334.98	13.6703
1335.46	13.6851
1335.94	13.729
1336.43	13.7437
1336.91	13.778
1337.39	13.8442
1337.87	13.863
1338.36	13.9312
1338.84	13.9821
1339.32	14.0351
1339.8	14.1178
1340.28	14.1752
1340.77	14.2224
1341.25	14.2801
1341.73	14.3472
1342.21	14.4185
1342.69	14.4481
1343.18	14.5084
1343.66	14.5667
1344.14	14.6315
1344.62	14.6865
1345.11	14.7566
1345.59	14.8152
1346.07	14.8936
1346.55	14.9521
1347.03	15.0333
1347.52	15.1099
1348	15.1894
1348.48	15.2642
1348.96	15.3351
1349.44	15.4255
1349.93	15.4978
1350.41	15.5758
1350.89	15.6433
1351.37	15.7089
1351.86	15.7939
1352.34	15.8748
1352.82	15.9696
1353.3	16.0511
1353.78	16.1238
1354.27	16.2181
1354.75	16.3006
1355.23	16.4158
1355.71	16.4934
1356.19	16.5695
1356.68	16.6638
1357.16	16.7462
1357.64	16.8586
1358.12	16.9268
1358.61	17.0092
1359.09	17.1213
1359.57	17.2144
1360.05	17.2948
1360.53	17.3741
1361.02	17.4635
1361.5	17.6284
1361.98	17.7133
1362.46	17.8498
1362.94	17.9799
[truncated: 5,470 more rows]
